# Supplementary material for: ﻿Three new species of Velia (Cesavelia) Koçak & Kemal, 2010 (Hemiptera, Heteroptera, Veliidae) from China
Source: Zookeys. 2025 Oct 3;1254:313–29. doi: 10.3897/zookeys.1254.156152 (PMC12514447; doi:10.3897/zookeys.1254.156152)
Supplement: XML Treatment for Cesavelia [file zookeys.1254.156152-treatment1.xml]

<!DOCTYPE tp:taxon-treatment
  PUBLIC "-//TaxonX//DTD Taxonomic Treatment Publishing DTD v0 20100105//EN" "tax-treatment-NSO.dtd">
<tp:taxon-treatment xmlns:tp="http://www.plazi.org/taxpub"><tp:treatment-meta><kwd-group><label>Taxon classification</label><kwd>
              <named-content content-type="kingdom">Animalia</named-content>
            </kwd><kwd>
              <named-content content-type="order">Hemiptera</named-content>
            </kwd><kwd>
              <named-content content-type="family">Veliidae</named-content>
            </kwd></kwd-group><mixed-citation publication-type="journal"><person-group><name><surname>Fu</surname><given-names>Siying</given-names></name><name><surname>Jin</surname><given-names>Zezhong</given-names></name><name><surname>Ye</surname><given-names>Zhen</given-names></name></person-group><article-title>﻿Three new species of <italic><tp:taxon-name><tp:taxon-name-part taxon-name-part-type="genus" reg="Velia">Velia</tp:taxon-name-part></tp:taxon-name></italic> (<italic><tp:taxon-name><tp:taxon-name-part taxon-name-part-type="genus" reg="Velia"/><tp:taxon-name-part taxon-name-part-type="subgenus" reg="Cesavelia">Cesavelia</tp:taxon-name-part></tp:taxon-name></italic>) Koçak &amp; Kemal, 2010 (<tp:taxon-name><tp:taxon-name-part taxon-name-part-type="order">Hemiptera</tp:taxon-name-part></tp:taxon-name>, <tp:taxon-name><tp:taxon-name-part taxon-name-part-type="suborder">Heteroptera</tp:taxon-name-part></tp:taxon-name>, <tp:taxon-name><tp:taxon-name-part taxon-name-part-type="family">Veliidae</tp:taxon-name-part></tp:taxon-name>) from China</article-title><source>Zookeys</source><day>03</day><month>10</month><year>2025</year><volume>1254</volume><fpage>313</fpage><lpage>329</lpage><pub-id pub-id-type="doi">10.3897/zookeys.1254.156152</pub-id></mixed-citation></tp:treatment-meta><tp:nomenclature><label>Subgenus ﻿</label><tp:taxon-name><object-id xmlns:xlink="http://www.w3.org/1999/xlink" content-type="arpha" xlink:type="simple">32E8B36A-284F-597C-B060-B458BED721A0</object-id>
            <tp:taxon-name-part taxon-name-part-type="genus" reg="Velia"/>
            <tp:taxon-name-part taxon-name-part-type="subgenus" reg="Cesavelia">Cesavelia</tp:taxon-name-part>
          </tp:taxon-name><tp:taxon-authority>Koçak &amp; Kemal, 2010</tp:taxon-authority></tp:nomenclature><tp:treatment-sec sec-type="diagnosis" id="SECID0EKIAC"><title>Diagnosis</title><p>(modified from <xref ref-type="bibr" rid="B1">Andersen 1981</xref>, and <xref ref-type="bibr" rid="B11">Tran et al. 2009</xref>). Antennal segment I distinctly longer than head width across eyes (except <italic><tp:taxon-name><tp:taxon-name-part taxon-name-part-type="genus" reg="Velia">Velia</tp:taxon-name-part> <tp:taxon-name-part taxon-name-part-type="species" reg="anderseni">anderseni</tp:taxon-name-part></tp:taxon-name></italic> Tran, Zettel &amp; Buzzetti, 2009, which is almost equal to head width). Mesotarsus less than 2/3 mesotibia length. Metatibia distinctly longer than metafemur. Metafemur of male slender or moderately incrassate (in <italic><tp:taxon-name><tp:taxon-name-part taxon-name-part-type="genus" reg="Velia">V.</tp:taxon-name-part> <tp:taxon-name-part taxon-name-part-type="species" reg="anderseni">anderseni</tp:taxon-name-part></tp:taxon-name></italic>) and more heavily armed than in female on flexor side. Metatibia with scattered erect setae. In males, abdominal segment VIII relatively large, dorsal hind margin medially emarginated; proctiger plate-shaped, apically broadened; parameres prominent, strongly curved. In females, proctiger plate-shaped, covering gonocoxae and genital opening.</p><sec sec-type="﻿Key to the species of Velia (Cesavelia)" id="SECID0EOJAC"><title>﻿Key to the species of <tp:taxon-name><tp:taxon-name-part taxon-name-part-type="genus" reg="Velia">Velia</tp:taxon-name-part> (<tp:taxon-name-part taxon-name-part-type="subgenus" reg="Cesavelia">Cesavelia</tp:taxon-name-part>)</tp:taxon-name></title><p>Note. Apterous forms; updated based on the “Key to the species of <tp:taxon-name><tp:taxon-name-part taxon-name-part-type="genus" reg="Velia">Velia</tp:taxon-name-part> (<tp:taxon-name-part taxon-name-part-type="subgenus" reg="Haldwania">Haldwania</tp:taxon-name-part>)</tp:taxon-name> in the Oriental Region” in <xref ref-type="bibr" rid="B11">Tran et al. 2009</xref>). Hitherto, apterous forms of <italic><tp:taxon-name><tp:taxon-name-part taxon-name-part-type="genus" reg="Velia">V.</tp:taxon-name-part> <tp:taxon-name-part taxon-name-part-type="species" reg="championi">championi</tp:taxon-name-part></tp:taxon-name></italic> and <italic><tp:taxon-name><tp:taxon-name-part taxon-name-part-type="genus" reg="Velia">V.</tp:taxon-name-part> <tp:taxon-name-part taxon-name-part-type="species" reg="steelei">steelei</tp:taxon-name-part></tp:taxon-name></italic> are still unknown (<xref ref-type="bibr" rid="B11">Tran et al. 2009</xref>).</p><table-wrap content-type="key" position="anchor" orientation="portrait"><table id="TID0EPFAC" rules="all"><tbody><tr><td rowspan="1" colspan="1">1</td><td rowspan="1" colspan="1">Tarsal segment II of hind leg subequal or shorter than segment III. Metafemur of male, width/length ratio ≈ 0.27 (fig. 5 in <xref ref-type="bibr" rid="B11">Tran et al. 2009</xref>)</td><td rowspan="1" colspan="1">
                      <bold>
                        <italic>
                          <tp:taxon-name><tp:taxon-name-part taxon-name-part-type="genus" reg="Velia">V.</tp:taxon-name-part> <tp:taxon-name-part taxon-name-part-type="species" reg="anderseni">anderseni</tp:taxon-name-part></tp:taxon-name>
                        </italic>
                      </bold>
                    </td></tr><tr><td rowspan="1" colspan="1">–</td><td rowspan="1" colspan="1">Tarsal segment II of hind leg distinctly longer than segment III (1.1–1.6 times). Metafemur of male, width/length ratio &lt; 0.2 (Fig. <xref ref-type="fig" rid="F3">3</xref>)</td><td rowspan="1" colspan="1">
                      <bold>2</bold>
                    </td></tr><tr><td rowspan="1" colspan="1">2</td><td rowspan="1" colspan="1">Sides of sternites black and with wide yellow connexival stripes almost restricted to sternites III–V (macropterous morph; fig. 45 in <xref ref-type="bibr" rid="B11">Tran et al. 2009</xref>). Extensor sides of meso-and metatibiae with erect setae longer than tibia width (<xref ref-type="bibr" rid="B11">Tran et al. 2009</xref>)</td><td rowspan="1" colspan="1">
                      <bold>
                        <italic>
                          <tp:taxon-name><tp:taxon-name-part taxon-name-part-type="genus" reg="Velia">V.</tp:taxon-name-part> <tp:taxon-name-part taxon-name-part-type="species" reg="steelei">steelei</tp:taxon-name-part></tp:taxon-name>
                        </italic>
                      </bold>
                    </td></tr><tr><td rowspan="1" colspan="1">–</td><td rowspan="1" colspan="1">Sides of sternites without such color pattern. Extensor sides of meso-and metatibiae with erect setae shorter than tibia width (<xref ref-type="bibr" rid="B11">Tran et al. 2009</xref>)</td><td rowspan="1" colspan="1">
                      <bold>3</bold>
                    </td></tr><tr><td rowspan="1" colspan="1">3</td><td rowspan="1" colspan="1">Sides of abdomen predominantly orange, black marks restricted to sternites II–IV (fig. 43 in <xref ref-type="bibr" rid="B11">Tran et al. 2009</xref>)</td><td rowspan="1" colspan="1">
                      <bold>
                        <italic>
                          <tp:taxon-name><tp:taxon-name-part taxon-name-part-type="genus" reg="Velia">V.</tp:taxon-name-part> <tp:taxon-name-part taxon-name-part-type="species" reg="championi">championi</tp:taxon-name-part></tp:taxon-name>
                        </italic>
                      </bold>
                    </td></tr><tr><td rowspan="1" colspan="1">–</td><td rowspan="1" colspan="1">Sides of abdomen predominantly black or dark brown (<xref ref-type="bibr" rid="B11">Tran et al. 2009</xref>)</td><td rowspan="1" colspan="1">
                      <bold>4</bold>
                    </td></tr><tr><td rowspan="1" colspan="1">4</td><td rowspan="1" colspan="1">Male</td><td rowspan="1" colspan="1">
                      <bold>5</bold>
                    </td></tr><tr><td rowspan="1" colspan="1">–</td><td rowspan="1" colspan="1">Female</td><td rowspan="1" colspan="1">
                      <bold>15</bold>
                    </td></tr><tr><td rowspan="1" colspan="1">5</td><td rowspan="1" colspan="1">Proctiger strongly modified, with large dilations on posterior part (figs 18–20 in <xref ref-type="bibr" rid="B11">Tran et al. 2009</xref> and fig. 7a, b in <xref ref-type="bibr" rid="B5">Jin et al. 2023</xref>)</td><td rowspan="1" colspan="1">
                      <bold>6</bold>
                    </td></tr><tr><td rowspan="1" colspan="1">–</td><td rowspan="1" colspan="1">Proctiger only slightly modified or not modified, with small dilations on postero-lateral part (Fig. <xref ref-type="fig" rid="F4">4g, i, k</xref>; figs 14–16 in <xref ref-type="bibr" rid="B11">Tran et al. 2009</xref>; fig. 13 in <xref ref-type="bibr" rid="B3">Basu et al. 2013</xref> and fig. 7c, d in <xref ref-type="bibr" rid="B5">Jin et al. 2023</xref>)</td><td rowspan="1" colspan="1">
                      <bold>9</bold>
                    </td></tr><tr><td rowspan="1" colspan="1">6</td><td rowspan="1" colspan="1">Hind margin of proctiger bisinuate, sides upcurved with pointed wings (fig. 18 in <xref ref-type="bibr" rid="B11">Tran et al. 2009</xref>)</td><td rowspan="1" colspan="1">
                      <bold>
                        <italic>
                          <tp:taxon-name><tp:taxon-name-part taxon-name-part-type="genus" reg="Velia">V.</tp:taxon-name-part> <tp:taxon-name-part taxon-name-part-type="species" reg="laticaudata">laticaudata</tp:taxon-name-part></tp:taxon-name>
                        </italic>
                      </bold>
                    </td></tr><tr><td rowspan="1" colspan="1">–</td><td rowspan="1" colspan="1">Hind margin of proctiger not bisinuate (straight, nearly straight, or convex)</td><td rowspan="1" colspan="1">
                      <bold>7</bold>
                    </td></tr><tr><td rowspan="1" colspan="1">7</td><td rowspan="1" colspan="1">Hind margin of proctiger almost straight, lateral margin straight (fig. 20 in <xref ref-type="bibr" rid="B11">Tran et al. 2009</xref>)</td><td rowspan="1" colspan="1">
                      <bold>
                        <italic>
                          <tp:taxon-name><tp:taxon-name-part taxon-name-part-type="genus" reg="Velia">V.</tp:taxon-name-part> <tp:taxon-name-part taxon-name-part-type="species" reg="yunnana">yunnana</tp:taxon-name-part></tp:taxon-name>
                        </italic>
                      </bold>
                    </td></tr><tr><td rowspan="1" colspan="1">–</td><td rowspan="1" colspan="1">Hind margin of proctiger convex or curved, lateral margin curved</td><td rowspan="1" colspan="1">
                      <bold>8</bold>
                    </td></tr><tr><td rowspan="1" colspan="1">8</td><td rowspan="1" colspan="1">Hind margin of proctiger slightly curved (fig. 19 in <xref ref-type="bibr" rid="B11">Tran et al. 2009</xref> and fig. 7b in <xref ref-type="bibr" rid="B5">Jin et al. 2023</xref>)</td><td rowspan="1" colspan="1">
                      <bold>
                        <italic>
                          <tp:taxon-name><tp:taxon-name-part taxon-name-part-type="genus" reg="Velia">V.</tp:taxon-name-part> <tp:taxon-name-part taxon-name-part-type="species" reg="longiconnexiva">longiconnexiva</tp:taxon-name-part></tp:taxon-name>
                        </italic>
                      </bold>
                    </td></tr><tr><td rowspan="1" colspan="1">–</td><td rowspan="1" colspan="1">Hind margin of proctiger broadly rounded (fig. 7b in <xref ref-type="bibr" rid="B5">Jin et al. 2023</xref>)</td><td rowspan="1" colspan="1">
                      <bold>
                        <italic>
                          <tp:taxon-name><tp:taxon-name-part taxon-name-part-type="genus" reg="Velia">V.</tp:taxon-name-part> <tp:taxon-name-part taxon-name-part-type="species" reg="bui">bui</tp:taxon-name-part></tp:taxon-name>
                        </italic>
                      </bold>
                    </td></tr><tr><td rowspan="1" colspan="1">9</td><td rowspan="1" colspan="1">Apex of paramere moderately rounded (figs 25, 26 in <xref ref-type="bibr" rid="B11">Tran et al. 2009</xref> and figs 15, 16 in <xref ref-type="bibr" rid="B3">Basu et al. 2013</xref>). Endosoma: accessory sclerite well-sclerotized, ventral sclerites visible (fig. 37 in <xref ref-type="bibr" rid="B11">Tran et al. 2009</xref> and fig. 14 in <xref ref-type="bibr" rid="B3">Basu et al. 2013</xref>)</td><td rowspan="1" colspan="1">
                      <bold>10</bold>
                    </td></tr><tr><td rowspan="1" colspan="1">–</td><td rowspan="1" colspan="1">Apex of paramere rather acute. Endosma: accessory sclerite and ventral sclerites not visible</td><td rowspan="1" colspan="1">
                      <bold>11</bold>
                    </td></tr><tr><td rowspan="1" colspan="1">10</td><td rowspan="1" colspan="1">Metafemur with two long, divergent teeth on basal half (figs 11–12 in <xref ref-type="bibr" rid="B3">Basu et al. 2013</xref>)</td><td rowspan="1" colspan="1">
                      <bold>
                        <italic>
                          <tp:taxon-name><tp:taxon-name-part taxon-name-part-type="genus" reg="Velia">V.</tp:taxon-name-part> <tp:taxon-name-part taxon-name-part-type="species" reg="mitrai">mitrai</tp:taxon-name-part></tp:taxon-name>
                        </italic>
                      </bold>
                    </td></tr><tr><td rowspan="1" colspan="1">–</td><td rowspan="1" colspan="1">Metafemur with one long tooth on basal half (fig. 3 in <xref ref-type="bibr" rid="B11">Tran et al. 2009</xref>)</td><td rowspan="1" colspan="1">
                      <bold>
                        <italic>
                          <tp:taxon-name><tp:taxon-name-part taxon-name-part-type="genus" reg="Velia">V.</tp:taxon-name-part> <tp:taxon-name-part taxon-name-part-type="species" reg="tomokunii">tomokunii</tp:taxon-name-part></tp:taxon-name>
                        </italic>
                      </bold>
                    </td></tr><tr><td rowspan="1" colspan="1">11</td><td rowspan="1" colspan="1">Sub-apical part of paramere with distinct constriction (Fig. <xref ref-type="fig" rid="F4">4n</xref>). Endosma: lateral sclerites large, strongly sclerotized, dorsal sclerites distinctly sclerotized, medially with membranous parts (Fig. <xref ref-type="fig" rid="F4">4r, s</xref>)</td><td rowspan="1" colspan="1">
                      <bold><italic><tp:taxon-name><tp:taxon-name-part taxon-name-part-type="genus" reg="Velia">V.</tp:taxon-name-part> <tp:taxon-name-part taxon-name-part-type="species" reg="motuoensis">motuoensis</tp:taxon-name-part></tp:taxon-name></italic> sp. nov.</bold>
                    </td></tr><tr><td rowspan="1" colspan="1">–</td><td rowspan="1" colspan="1">Sub-apical part of paramere without distinct constriction. Endosma: lateral sclerites slender, dorsal sclerites weakly sclerotized (Fig. <xref ref-type="fig" rid="F4">4p, q, t, u</xref>)</td><td rowspan="1" colspan="1">
                      <bold>12</bold>
                    </td></tr><tr><td rowspan="1" colspan="1">12</td><td rowspan="1" colspan="1">Body distinctly brighter, with large, bright yellow stripes along entire connexiva, median parts of mediotergites with distinct dark orange marks (Fig. <xref ref-type="fig" rid="F2">2k–l</xref>)</td><td rowspan="1" colspan="1">
                      <bold><italic><tp:taxon-name><tp:taxon-name-part taxon-name-part-type="genus" reg="Velia">V.</tp:taxon-name-part> <tp:taxon-name-part taxon-name-part-type="species" reg="yiliangensis">yiliangensis</tp:taxon-name-part></tp:taxon-name></italic> sp. nov.</bold>
                    </td></tr><tr><td rowspan="1" colspan="1">–</td><td rowspan="1" colspan="1">Body darker, with relative narrow orange stripes along connexiva, median parts of mediotergites without distinct dark orange marks (fig. 2d, f in <xref ref-type="bibr" rid="B5">Jin et al. 2023</xref>)</td><td rowspan="1" colspan="1">
                      <bold>13</bold>
                    </td></tr><tr><td rowspan="1" colspan="1">13</td><td rowspan="1" colspan="1">Stripes along almost the entire connexiva except the posterior part of connexivum VII distinctly brighter (Fig. <xref ref-type="fig" rid="F2">2g, h</xref>). Prominent sub-apical tooth on the ventral side of the male metafemur significantly larger than the sub-basal one (Fig. <xref ref-type="fig" rid="F3">3a</xref>)</td><td rowspan="1" colspan="1">
                      <bold><italic><tp:taxon-name><tp:taxon-name-part taxon-name-part-type="genus" reg="Velia">V.</tp:taxon-name-part> <tp:taxon-name-part taxon-name-part-type="species" reg="lii">lii</tp:taxon-name-part></tp:taxon-name></italic> sp. nov.</bold>
                    </td></tr><tr><td rowspan="1" colspan="1">–</td><td rowspan="1" colspan="1">Stripes along the connexiva relatively dull or posteriorly reduced (fig. 2d, f in <xref ref-type="bibr" rid="B5">Jin et al. 2023</xref>). Prominent sub-apical tooth on the ventral side of the male metafemur not distinctly larger than the sub-basal one (fig. 5c, d in <xref ref-type="bibr" rid="B5">Jin et al. 2023</xref> and figs 2, 4 in <xref ref-type="bibr" rid="B11">Tran et al. 2009</xref>)</td><td rowspan="1" colspan="1">
                      <bold>14</bold>
                    </td></tr><tr><td rowspan="1" colspan="1">14</td><td rowspan="1" colspan="1">Antennal segment I at least 1.6 times head width</td><td rowspan="1" colspan="1">
                      <bold>
                        <italic>
                          <tp:taxon-name><tp:taxon-name-part taxon-name-part-type="genus" reg="Velia">V.</tp:taxon-name-part> <tp:taxon-name-part taxon-name-part-type="species" reg="sinensis">sinensis</tp:taxon-name-part></tp:taxon-name>
                        </italic>
                      </bold>
                    </td></tr><tr><td rowspan="1" colspan="1">–</td><td rowspan="1" colspan="1">Antennal segment I around 1.4 times head width</td><td rowspan="1" colspan="1">
                      <bold>
                        <italic>
                          <tp:taxon-name><tp:taxon-name-part taxon-name-part-type="genus" reg="Velia">V.</tp:taxon-name-part> <tp:taxon-name-part taxon-name-part-type="species" reg="tonkina">tonkina</tp:taxon-name-part></tp:taxon-name>
                        </italic>
                      </bold>
                    </td></tr><tr><td rowspan="1" colspan="1">15</td><td rowspan="1" colspan="1">Proctiger ovate, longer than broad (fig. 70 in <xref ref-type="bibr" rid="B11">Tran et al. 2009</xref>). Tergite VIII only with very short pubescence on hind margin. Connexiva swollen on segments III–IV; connexival spines long and caudally directed (figs 56– 57 in <xref ref-type="bibr" rid="B11">Tran et al. 2009</xref>)</td><td rowspan="1" colspan="1">
                      <bold>
                        <italic>
                          <tp:taxon-name><tp:taxon-name-part taxon-name-part-type="genus" reg="Velia">V.</tp:taxon-name-part> <tp:taxon-name-part taxon-name-part-type="species" reg="laticaudata">laticaudata</tp:taxon-name-part></tp:taxon-name>
                        </italic>
                      </bold>
                    </td></tr><tr><td rowspan="1" colspan="1">–</td><td rowspan="1" colspan="1">Proctiger about as long as broad or distinctly broader than long. Tergite VIII with more or less long hairs on hind margin. Connexiva not swollen; connexival spines short or dorso-caudally directed</td><td rowspan="1" colspan="1">
                      <bold>16</bold>
                    </td></tr><tr><td rowspan="1" colspan="1">16</td><td rowspan="1" colspan="1">Proctiger with more or less angulated sides (Fig. <xref ref-type="fig" rid="F4">4h, j, l</xref>; fig. 64–68 in <xref ref-type="bibr" rid="B11">Tran et al. 2009</xref>; fig. 17 in <xref ref-type="bibr" rid="B3">Basu et al. 2013</xref> and fig. 7g–d in <xref ref-type="bibr" rid="B5">Jin et al. 2023</xref>)</td><td rowspan="1" colspan="1">
                      <bold>17</bold>
                    </td></tr><tr><td rowspan="1" colspan="1">–</td><td rowspan="1" colspan="1">Proctiger with rounded sides (fig. 71, 72 in <xref ref-type="bibr" rid="B11">Tran et al. 2009</xref> and fig. 7e, f in <xref ref-type="bibr" rid="B5">Jin et al. 2023</xref>)</td><td rowspan="1" colspan="1">
                      <bold>22</bold>
                    </td></tr><tr><td rowspan="1" colspan="1">17</td><td rowspan="1" colspan="1">Proctiger much broader than long (Fig. <xref ref-type="fig" rid="F4">4j</xref>). Lateral parts of mediotergite I and laterotergites covered with dense silvery pubescence (Fig. <xref ref-type="fig" rid="F2">2c</xref>)</td><td rowspan="1" colspan="1">
                      <bold><italic><tp:taxon-name><tp:taxon-name-part taxon-name-part-type="genus" reg="Velia">V.</tp:taxon-name-part> <tp:taxon-name-part taxon-name-part-type="species" reg="motuoensis">motuoensis</tp:taxon-name-part></tp:taxon-name></italic> sp. nov.</bold>
                    </td></tr><tr><td rowspan="1" colspan="1">–</td><td rowspan="1" colspan="1">Proctiger slightly broader than long. Lateral parts of mediotergite I and laterotergites covered with sparse silvery pubescence</td><td rowspan="1" colspan="1">
                      <bold>18</bold>
                    </td></tr><tr><td rowspan="1" colspan="1">18</td><td rowspan="1" colspan="1">Stripes along entire connexiva wide and bright yellow, median parts of mediotergites with distinct dark orange marks (Fig. <xref ref-type="fig" rid="F2">2e, f</xref>)</td><td rowspan="1" colspan="1">
                      <bold><italic><tp:taxon-name><tp:taxon-name-part taxon-name-part-type="genus" reg="Velia">V.</tp:taxon-name-part> <tp:taxon-name-part taxon-name-part-type="species" reg="yiliangensis">yiliangensis</tp:taxon-name-part></tp:taxon-name></italic> sp. nov.</bold>
                    </td></tr><tr><td rowspan="1" colspan="1">–</td><td rowspan="1" colspan="1">Without such remarkable stripes along connexiva, median parts of mediotergites without distinct dark orange marks</td><td rowspan="1" colspan="1">
                      <bold>19</bold>
                    </td></tr><tr><td rowspan="1" colspan="1">19</td><td rowspan="1" colspan="1">Narrow stripes along almost the entire connexiva, except the posterior part of connexivum VII distinctly brighter (Fig. <xref ref-type="fig" rid="F2">2a, b</xref>)</td><td rowspan="1" colspan="1">
                      <bold><italic><tp:taxon-name><tp:taxon-name-part taxon-name-part-type="genus" reg="Velia">V.</tp:taxon-name-part> <tp:taxon-name-part taxon-name-part-type="species" reg="lii">lii</tp:taxon-name-part></tp:taxon-name></italic> sp. nov.</bold>
                    </td></tr><tr><td rowspan="1" colspan="1">–</td><td rowspan="1" colspan="1">Narrow stripes along connexiva dull or posteriorly reduced (fig. 3e–h in <xref ref-type="bibr" rid="B5">Jin et al. 2023</xref> and figs 4, 6 in <xref ref-type="bibr" rid="B3">Basu et al. 2013</xref>)</td><td rowspan="1" colspan="1">
                      <bold>20</bold>
                    </td></tr><tr><td rowspan="1" colspan="1">20</td><td rowspan="1" colspan="1">Ventral part of abdomen bright orange (figs 4, 6, 10 in <xref ref-type="bibr" rid="B3">Basu et al. 2013</xref>)</td><td rowspan="1" colspan="1">
                      <bold>
                        <italic>
                          <tp:taxon-name><tp:taxon-name-part taxon-name-part-type="genus" reg="Velia">V.</tp:taxon-name-part> <tp:taxon-name-part taxon-name-part-type="species" reg="mitrai">mitrai</tp:taxon-name-part></tp:taxon-name>
                        </italic>
                      </bold>
                    </td></tr><tr><td rowspan="1" colspan="1">–</td><td rowspan="1" colspan="1">Ventral part of abdomen dull or black (figs 3f, h, 4b, d, f, h, j, l in <xref ref-type="bibr" rid="B5">Jin et al. 2023</xref>)</td><td rowspan="1" colspan="1">
                      <bold>21</bold>
                    </td></tr><tr><td rowspan="1" colspan="1">21</td><td rowspan="1" colspan="1">Antennal segment I at least 1.6 times head width</td><td rowspan="1" colspan="1">
                      <bold>
                        <italic>
                          <tp:taxon-name><tp:taxon-name-part taxon-name-part-type="genus" reg="Velia">V.</tp:taxon-name-part> <tp:taxon-name-part taxon-name-part-type="species" reg="sinensis">sinensis</tp:taxon-name-part></tp:taxon-name>
                        </italic>
                      </bold>
                    </td></tr><tr><td rowspan="1" colspan="1">–</td><td rowspan="1" colspan="1">Antennal segment I about 1.3 times head width</td><td rowspan="1" colspan="1">
                      <bold>
                        <italic>
                          <tp:taxon-name><tp:taxon-name-part taxon-name-part-type="genus" reg="Velia">V.</tp:taxon-name-part> <tp:taxon-name-part taxon-name-part-type="species" reg="tonkina">tonkina</tp:taxon-name-part></tp:taxon-name>
                        </italic>
                      </bold>
                    </td></tr><tr><td rowspan="1" colspan="1">22</td><td rowspan="1" colspan="1">Proctiger with maximum width close to base, the basal part of lateral sides more convex than distal part (fig. 72 in <xref ref-type="bibr" rid="B11">Tran et al. 2009</xref>)</td><td rowspan="1" colspan="1">
                      <bold>
                        <italic>
                          <tp:taxon-name><tp:taxon-name-part taxon-name-part-type="genus" reg="Velia">V.</tp:taxon-name-part> <tp:taxon-name-part taxon-name-part-type="species" reg="yunnana">yunnana</tp:taxon-name-part></tp:taxon-name>
                        </italic>
                      </bold>
                    </td></tr><tr><td rowspan="1" colspan="1">–</td><td rowspan="1" colspan="1">Proctiger with maximum width approximately at mid-length</td><td rowspan="1" colspan="1">
                      <bold>23</bold>
                    </td></tr><tr><td rowspan="1" colspan="1">23</td><td rowspan="1" colspan="1">Proctiger with sides broadly rounded (fig. 7e, f in <xref ref-type="bibr" rid="B5">Jin et al. 2023</xref>). Connexival spines long (length of connexival spines distinctly greater than maximum width) and dorso-caudally directed (figs 58, 59 in <xref ref-type="bibr" rid="B11">Tran et al. 2009</xref> and fig. 3a–d in <xref ref-type="bibr" rid="B5">Jin et al. 2023</xref>)</td><td rowspan="1" colspan="1">
                      <bold>24</bold>
                    </td></tr><tr><td rowspan="1" colspan="1">–</td><td rowspan="1" colspan="1">Proctiger with sides narrower (figs 65, 66 in <xref ref-type="bibr" rid="B11">Tran et al. 2009</xref>). Connexival spines short (length of connexival spines shorter than maximum width, or spines instinct) and caudally directed (figs 49–51 in <xref ref-type="bibr" rid="B11">Tran et al. 2009</xref>)</td><td rowspan="1" colspan="1">
                      <bold>
                        <italic>
                          <tp:taxon-name><tp:taxon-name-part taxon-name-part-type="genus" reg="Velia">V.</tp:taxon-name-part> <tp:taxon-name-part taxon-name-part-type="species" reg="tomokunii">tomokunii</tp:taxon-name-part></tp:taxon-name>
                        </italic>
                      </bold>
                    </td></tr><tr><td rowspan="1" colspan="1">24</td><td rowspan="1" colspan="1">Connexiva nearly straight and almost parallel, connexival spines gradually sharpened in lateral view (Fig. <xref ref-type="fig" rid="F3">3a, b</xref>)</td><td rowspan="1" colspan="1">
                      <bold>
                        <italic>
                          <tp:taxon-name><tp:taxon-name-part taxon-name-part-type="genus" reg="Velia">V.</tp:taxon-name-part> <tp:taxon-name-part taxon-name-part-type="species" reg="bui">bui</tp:taxon-name-part></tp:taxon-name>
                        </italic>
                      </bold>
                    </td></tr><tr><td rowspan="1" colspan="1">–</td><td rowspan="1" colspan="1">Connexiva convergent, connexival spines not gradually sharpened, sub-apical part slightly narrower than basal part in lateral view (fig. 3c, d in <xref ref-type="bibr" rid="B5">Jin et al. 2023</xref> and figs 58, 59 in <xref ref-type="bibr" rid="B11">Tran et al. 2009</xref>)</td><td rowspan="1" colspan="1">
                      <bold>
                        <italic>
                          <tp:taxon-name><tp:taxon-name-part taxon-name-part-type="genus" reg="Velia">V.</tp:taxon-name-part> <tp:taxon-name-part taxon-name-part-type="species" reg="longiconnexiva">longiconnexiva</tp:taxon-name-part></tp:taxon-name>
                        </italic>
                      </bold>
                    </td></tr></tbody></table></table-wrap></sec></tp:treatment-sec><tp:treatment-sec><!--Section generated to contain objects referenced in tp:taxon-treatment.--><fig id="F3" position="float" orientation="portrait"><object-id xmlns:xlink="http://www.w3.org/1999/xlink" content-type="doi" xlink:type="simple">10.3897/zookeys.1254.156152.figure3</object-id><object-id xmlns:xlink="http://www.w3.org/1999/xlink" content-type="arpha" xlink:type="simple">6B47E900-0C8F-5997-90AD-BAB33C6B67FE</object-id><label>Figure 3.</label><caption><p>Metafemora of males, showing patterns of spines. a. <italic><tp:taxon-name><tp:taxon-name-part taxon-name-part-type="genus" reg="Velia">V.</tp:taxon-name-part> <tp:taxon-name-part taxon-name-part-type="species" reg="lii">lii</tp:taxon-name-part></tp:taxon-name></italic> sp. nov.; b. <italic><tp:taxon-name><tp:taxon-name-part taxon-name-part-type="genus" reg="Velia">V.</tp:taxon-name-part> <tp:taxon-name-part taxon-name-part-type="species" reg="motuoensis">motuoensis</tp:taxon-name-part></tp:taxon-name></italic> sp. nov.; c. <italic><tp:taxon-name><tp:taxon-name-part taxon-name-part-type="genus" reg="Velia">V.</tp:taxon-name-part> <tp:taxon-name-part taxon-name-part-type="species" reg="yiliangensis">yiliangensis</tp:taxon-name-part></tp:taxon-name></italic> sp. nov.</p></caption><graphic xmlns:xlink="http://www.w3.org/1999/xlink" xlink:href="zookeys-1254-313_article-156152__-g003.jpg" position="float" orientation="portrait" xlink:type="simple" id="oo_1429676.jpg"><uri content-type="original_file" xlink:type="simple">https://binary.pensoft.net/fig/1429676</uri></graphic></fig><fig id="F4" position="float" orientation="portrait"><object-id xmlns:xlink="http://www.w3.org/1999/xlink" content-type="doi" xlink:type="simple">10.3897/zookeys.1254.156152.figure4</object-id><object-id xmlns:xlink="http://www.w3.org/1999/xlink" content-type="arpha" xlink:type="simple">8AB3CBEC-1B5B-556A-A575-BA583CAB5C42</object-id><label>Figure 4.</label><caption><p>Abdominal segments VIII of males and genital structures of <italic><tp:taxon-name><tp:taxon-name-part taxon-name-part-type="genus" reg="Velia">Velia</tp:taxon-name-part></tp:taxon-name></italic> spp., a–f. Abdominal segments VIII of males (a, c, e in ventral view b, d, f in lateral view); g, i, k. proctiger of male; h, j, l. Proctiger of female; m–o. Left paramere of males; p–u. Endosomal structure of males (p, r, t in dorsal view q, s, u in lateral view). a–b, g–h, m, p–q. <italic><tp:taxon-name><tp:taxon-name-part taxon-name-part-type="genus" reg="Velia">V.</tp:taxon-name-part> <tp:taxon-name-part taxon-name-part-type="species" reg="lii">lii</tp:taxon-name-part></tp:taxon-name></italic> sp. nov.; c–d, i–j, n, r–s. <italic><tp:taxon-name><tp:taxon-name-part taxon-name-part-type="genus" reg="Velia">V.</tp:taxon-name-part> <tp:taxon-name-part taxon-name-part-type="species" reg="motuoensis">motuoensis</tp:taxon-name-part></tp:taxon-name></italic> sp. nov.; e–f, k–l, o, t–u. <italic><tp:taxon-name><tp:taxon-name-part taxon-name-part-type="genus" reg="Velia">V.</tp:taxon-name-part> <tp:taxon-name-part taxon-name-part-type="species" reg="yiliangensis">yiliangensis</tp:taxon-name-part></tp:taxon-name></italic> sp. nov. (ds = dorsal sclerite, ls = lateral sclerite, svs = secondary ventral sclerite).</p></caption><graphic xmlns:xlink="http://www.w3.org/1999/xlink" xlink:href="zookeys-1254-313_article-156152__-g004.jpg" position="float" orientation="portrait" xlink:type="simple" id="oo_1429677.jpg"><uri content-type="original_file" xlink:type="simple">https://binary.pensoft.net/fig/1429677</uri></graphic></fig><fig id="F2" position="float" orientation="portrait"><object-id xmlns:xlink="http://www.w3.org/1999/xlink" content-type="doi" xlink:type="simple">10.3897/zookeys.1254.156152.figure2</object-id><object-id xmlns:xlink="http://www.w3.org/1999/xlink" content-type="arpha" xlink:type="simple">FFB5D8B3-C00D-52AF-A45C-FDAF08FC45A5</object-id><label>Figure 2.</label><caption><p>Bodies of <italic><tp:taxon-name><tp:taxon-name-part taxon-name-part-type="genus" reg="Velia">V.</tp:taxon-name-part> <tp:taxon-name-part taxon-name-part-type="species" reg="lii">lii</tp:taxon-name-part></tp:taxon-name></italic> sp. nov. (a, b, g, h), <italic><tp:taxon-name><tp:taxon-name-part taxon-name-part-type="genus" reg="Velia">V.</tp:taxon-name-part> <tp:taxon-name-part taxon-name-part-type="species" reg="motuoensis">motuoensis</tp:taxon-name-part></tp:taxon-name></italic> sp. nov. (c, d, i, j) and <italic><tp:taxon-name><tp:taxon-name-part taxon-name-part-type="genus" reg="Velia">V.</tp:taxon-name-part> <tp:taxon-name-part taxon-name-part-type="species" reg="yiliangensis">yiliangensis</tp:taxon-name-part></tp:taxon-name></italic> sp. nov. (e, f, k, l). a–f. Apterous female; g–l. Apterous male.</p></caption><graphic xmlns:xlink="http://www.w3.org/1999/xlink" xlink:href="zookeys-1254-313_article-156152__-g002.jpg" position="float" orientation="portrait" xlink:type="simple" id="oo_1429675.jpg"><uri content-type="original_file" xlink:type="simple">https://binary.pensoft.net/fig/1429675</uri></graphic></fig></tp:treatment-sec><ref-list><ref id="B1"><mixed-citation xmlns:xlink="http://www.w3.org/1999/xlink" xlink:type="simple"><person-group><name name-style="western"><surname>Andersen</surname><given-names>NM</given-names></name></person-group> (<year>1981</year>) <article-title>A new genus of <tp:taxon-name><tp:taxon-name-part taxon-name-part-type="subfamily">Veliinae</tp:taxon-name-part></tp:taxon-name> and descriptions of new Oriental species of the subfamily (<tp:taxon-name><tp:taxon-name-part taxon-name-part-type="order">Hemiptera</tp:taxon-name-part></tp:taxon-name>: <tp:taxon-name><tp:taxon-name-part taxon-name-part-type="family">Veliidae</tp:taxon-name-part></tp:taxon-name>).</article-title><source>Insect Systematics &amp; Evolution</source><volume>12</volume>(<issue>3</issue>): <fpage>339</fpage>–<lpage>356</lpage>. <ext-link xlink:href="10.1163/187631281794709773" ext-link-type="doi" xlink:type="simple">https://doi.org/10.1163/187631281794709773</ext-link></mixed-citation></ref><ref id="B11"><mixed-citation xmlns:xlink="http://www.w3.org/1999/xlink" xlink:type="simple"><person-group><name name-style="western"><surname>Tran</surname><given-names>AD</given-names></name><name name-style="western"><surname>Zettel</surname><given-names>H</given-names></name><name name-style="western"><surname>Buzzetti</surname><given-names>FM</given-names></name></person-group> (<year>2009</year>) <article-title>Revision of the Oriental subgenus <tp:taxon-name><tp:taxon-name-part taxon-name-part-type="genus">Velia</tp:taxon-name-part> (<tp:taxon-name-part taxon-name-part-type="subgenus">Haldwania</tp:taxon-name-part>)</tp:taxon-name> Tamanini, 1955 (<tp:taxon-name><tp:taxon-name-part taxon-name-part-type="suborder">Heteroptera</tp:taxon-name-part></tp:taxon-name>:<tp:taxon-name><tp:taxon-name-part taxon-name-part-type="family">Veliidae</tp:taxon-name-part></tp:taxon-name>), with descriptions of four new species.</article-title><source>Insect Systematics &amp; Evolution</source><volume>40</volume>(<issue>2</issue>): <fpage>171</fpage>–<lpage>199</lpage>. <ext-link xlink:href="10.1163/187631209X433760" ext-link-type="doi" xlink:type="simple">https://doi.org/10.1163/187631209X433760</ext-link></mixed-citation></ref><ref id="B5"><mixed-citation xmlns:xlink="http://www.w3.org/1999/xlink" xlink:type="simple"><person-group><name name-style="western"><surname>Jin</surname><given-names>Z</given-names></name><name name-style="western"><surname>Fu</surname><given-names>S</given-names></name><name name-style="western"><surname>Ye</surname><given-names>Z</given-names></name></person-group> (<year>2023</year>) <article-title>Taxonomic notes of subgenus <tp:taxon-name><tp:taxon-name-part taxon-name-part-type="genus">Velia</tp:taxon-name-part> (<tp:taxon-name-part taxon-name-part-type="subgenus">Cesavelia</tp:taxon-name-part>)</tp:taxon-name> Koçak &amp; Kemal, 2010 (<tp:taxon-name><tp:taxon-name-part taxon-name-part-type="order">Hemiptera</tp:taxon-name-part></tp:taxon-name>, <tp:taxon-name><tp:taxon-name-part taxon-name-part-type="suborder">Heteroptera</tp:taxon-name-part></tp:taxon-name>, <tp:taxon-name><tp:taxon-name-part taxon-name-part-type="family">Veliidae</tp:taxon-name-part></tp:taxon-name>) from China, with description of one new species.</article-title><source>ZooKeys</source><volume>1149</volume>: <fpage>37</fpage>–<lpage>52</lpage>. <ext-link xlink:href="10.3897/zookeys.1149.96680" ext-link-type="doi" xlink:type="simple">https://doi.org/10.3897/zookeys.1149.96680</ext-link></mixed-citation></ref><ref id="B3"><mixed-citation xmlns:xlink="http://www.w3.org/1999/xlink" xlink:type="simple"><person-group><name name-style="western"><surname>Basu</surname><given-names>S</given-names></name><name name-style="western"><surname>Subramanian</surname><given-names>KA</given-names></name><name name-style="western"><surname>Polhemus</surname><given-names>DA</given-names></name></person-group> (<year>2013</year>) <article-title>A new species of <italic><tp:taxon-name><tp:taxon-name-part taxon-name-part-type="genus">Velia</tp:taxon-name-part></tp:taxon-name></italic> (<tp:taxon-name><tp:taxon-name-part taxon-name-part-type="order">Hemiptera</tp:taxon-name-part></tp:taxon-name>: <tp:taxon-name><tp:taxon-name-part taxon-name-part-type="suborder">Heteroptera</tp:taxon-name-part></tp:taxon-name>: <tp:taxon-name><tp:taxon-name-part taxon-name-part-type="family">Veliidae</tp:taxon-name-part></tp:taxon-name>) from West Bengal, India.</article-title><source>Zootaxa</source><volume>3693</volume>(<issue>3</issue>): <fpage>344</fpage>–<lpage>350</lpage>. <ext-link xlink:href="10.11646/zootaxa.3693.3.4" ext-link-type="doi" xlink:type="simple">https://doi.org/10.11646/zootaxa.3693.3.4</ext-link></mixed-citation></ref></ref-list></tp:taxon-treatment>
