# Supplementary material for: ﻿Three new species of Velia (Cesavelia) Koçak & Kemal, 2010 (Hemiptera, Heteroptera, Veliidae) from China
Source: Zookeys. 2025 Oct 3;1254:313–29. doi: 10.3897/zookeys.1254.156152 (PMC12514447; doi:10.3897/zookeys.1254.156152)
Supplement: XML Treatment for Velia (Cesavelia) lii [file zookeys.1254.156152-treatment2.xml]

<!DOCTYPE tp:taxon-treatment
  PUBLIC "-//TaxonX//DTD Taxonomic Treatment Publishing DTD v0 20100105//EN" "tax-treatment-NSO.dtd">
<tp:taxon-treatment xmlns:tp="http://www.plazi.org/taxpub"><tp:treatment-meta><kwd-group><label>Taxon classification</label><kwd>
              <named-content content-type="kingdom">Animalia</named-content>
            </kwd><kwd>
              <named-content content-type="order">Hemiptera</named-content>
            </kwd><kwd>
              <named-content content-type="family">Veliidae</named-content>
            </kwd></kwd-group><mixed-citation publication-type="journal"><person-group><name><surname>Fu</surname><given-names>Siying</given-names></name><name><surname>Jin</surname><given-names>Zezhong</given-names></name><name><surname>Ye</surname><given-names>Zhen</given-names></name></person-group><article-title>﻿Three new species of <italic><tp:taxon-name><tp:taxon-name-part taxon-name-part-type="genus" reg="Velia">Velia</tp:taxon-name-part></tp:taxon-name></italic> (<italic><tp:taxon-name><tp:taxon-name-part taxon-name-part-type="genus" reg="Velia"/><tp:taxon-name-part taxon-name-part-type="subgenus" reg="Cesavelia">Cesavelia</tp:taxon-name-part></tp:taxon-name></italic>) Koçak &amp; Kemal, 2010 (<tp:taxon-name><tp:taxon-name-part taxon-name-part-type="order">Hemiptera</tp:taxon-name-part></tp:taxon-name>, <tp:taxon-name><tp:taxon-name-part taxon-name-part-type="suborder">Heteroptera</tp:taxon-name-part></tp:taxon-name>, <tp:taxon-name><tp:taxon-name-part taxon-name-part-type="family">Veliidae</tp:taxon-name-part></tp:taxon-name>) from China</article-title><source>Zookeys</source><day>03</day><month>10</month><year>2025</year><volume>1254</volume><fpage>313</fpage><lpage>329</lpage><pub-id pub-id-type="doi">10.3897/zookeys.1254.156152</pub-id></mixed-citation></tp:treatment-meta><tp:nomenclature><label>﻿</label><tp:taxon-name><object-id xmlns:xlink="http://www.w3.org/1999/xlink" content-type="arpha" xlink:type="simple">6F5ABD44-A6B1-5791-BF1B-EE9A0AFA84A6</object-id>
            <tp:taxon-name-part taxon-name-part-type="genus" reg="Velia">Velia</tp:taxon-name-part> (<tp:taxon-name-part taxon-name-part-type="subgenus" reg="Cesavelia">Cesavelia</tp:taxon-name-part>) <tp:taxon-name-part taxon-name-part-type="species" reg="lii">lii</tp:taxon-name-part><object-id xmlns:xlink="http://www.w3.org/1999/xlink" content-type="zoobank" xlink:type="simple">https://zoobank.org/3C57DBF6-F6E0-442F-90B7-26F1CA99E68E</object-id></tp:taxon-name><tp:taxon-status xmlns:xlink="http://www.w3.org/1999/xlink" xlink:type="simple">sp. nov.</tp:taxon-status><xref ref-type="fig" rid="F1">Figs 1a, b</xref><xref ref-type="fig" rid="F2">, 2a, b, g, h</xref><xref ref-type="fig" rid="F3">, 3a</xref><xref ref-type="fig" rid="F4">, 4a, b, g, h, m, p, q</xref></tp:nomenclature><tp:treatment-sec sec-type="material" id="SECID0EYCAG"><title>Material examined.</title><p><bold><italic>Holotype</italic></bold>: apterous ♂, China • Xizang Province, Linzhi City, Motuo County, Bangxin Village: <named-content xmlns:xlink="http://www.w3.org/1999/xlink" content-type="dwc:verbatimCoordinates" xlink:type="simple"><named-content content-type="geo-json" specific-use="{&#34;type&#34;:&#34;Point&#34;,&#34;coordinates&#34;:[95.464300,29.576300]}" id="NCID0EGDAG" xlink:type="simple">29.5763°N, 95.4643°E</named-content></named-content>; 1360 m a.s.l.; 2024-VIII-19; Zihe Li leg. (<named-content xmlns:xlink="http://www.w3.org/1999/xlink" content-type="dwc:institutional_code" xlink:title="Institute of Entomology, College of Life Sciences, Nankai University" xlink:href="http://grbio.org/institution/nankai-university" xlink:type="simple">NKUM</named-content>). <bold><italic>Paratypes</italic></bold>: 1 apterous ♀, same data as holotype (<named-content xmlns:xlink="http://www.w3.org/1999/xlink" content-type="dwc:institutional_code" xlink:title="Institute of Entomology, College of Life Sciences, Nankai University" xlink:href="http://grbio.org/institution/nankai-university" xlink:type="simple">NKUM</named-content>).</p></tp:treatment-sec><tp:treatment-sec sec-type="diagnosis" id="SECID0EWDAG"><title>Diagnosis.</title><p>Body large (length 7.73–7.90, width 2.00–2.50), mainly brown. Connexiva of apterous female slightly curved in dorsal view, with bright yellow stripes along almost entire connexiva except posterior part of connexivum VII in both sexes (Figs <xref ref-type="fig" rid="F1">1a, b</xref>, <xref ref-type="fig" rid="F2">2a, b, g, h</xref>), connexival spines sharp and caudally directed in male, dorso-caudally directed in female (Fig. <xref ref-type="fig" rid="F2">2a, b, g, h</xref>); abdominal segment VIII of male stout and ventrally concave (Fig. <xref ref-type="fig" rid="F4">4a, b</xref>); proctiger of male broad, shield-shaped, posterior margin rounded (Fig. <xref ref-type="fig" rid="F4">4g</xref>); paramere broad, strongly curved, with thick setae on external side, apices sharp (Fig. <xref ref-type="fig" rid="F4">4m</xref>); endosoma of male stout, apical ends of lateral sclerites distinctly constricted, dorsal sclerites weakly sclerotized, translucent and curved, secondary ventral sclerite slender, accessory sclerite absent (Fig. <xref ref-type="fig" rid="F4">4p, q</xref>); proctiger of female broad, diamond-shaped (Fig. <xref ref-type="fig" rid="F4">4h</xref>).</p><fig id="F1" position="float" orientation="portrait"><object-id xmlns:xlink="http://www.w3.org/1999/xlink" content-type="doi" xlink:type="simple">10.3897/zookeys.1254.156152.figure1</object-id><object-id xmlns:xlink="http://www.w3.org/1999/xlink" content-type="arpha" xlink:type="simple">500E02F6-8AF9-5E24-95DE-E051A24CB539</object-id><label>Figure 1.</label><caption><p>Habitus of females and males of <tp:taxon-name><tp:taxon-name-part taxon-name-part-type="genus" reg="Velia">Velia</tp:taxon-name-part> (<tp:taxon-name-part taxon-name-part-type="subgenus" reg="Cesavelia">Cesavelia</tp:taxon-name-part>) <tp:taxon-name-part taxon-name-part-type="species" reg="lii">lii</tp:taxon-name-part></tp:taxon-name> sp. nov. (a, b), <tp:taxon-name><tp:taxon-name-part taxon-name-part-type="genus" reg="Velia">Velia</tp:taxon-name-part> (<tp:taxon-name-part taxon-name-part-type="subgenus" reg="Cesavelia">Cesavelia</tp:taxon-name-part>) <tp:taxon-name-part taxon-name-part-type="species" reg="motuoensis">motuoensis</tp:taxon-name-part></tp:taxon-name> sp. nov. (c, d) and <tp:taxon-name><tp:taxon-name-part taxon-name-part-type="genus" reg="Velia">Velia</tp:taxon-name-part> (<tp:taxon-name-part taxon-name-part-type="subgenus" reg="Cesavelia">Cesavelia</tp:taxon-name-part>) <tp:taxon-name-part taxon-name-part-type="species" reg="yiliangensis">yiliangensis</tp:taxon-name-part></tp:taxon-name> sp. nov. (e, f) in dorsal view. a, c, e apterous female b, d, f apterous male.</p></caption><graphic xmlns:xlink="http://www.w3.org/1999/xlink" xlink:href="zookeys-1254-313_article-156152__-g001.jpg" position="float" orientation="portrait" xlink:type="simple" id="oo_1429674.jpg"><uri content-type="original_file" xlink:type="simple">https://binary.pensoft.net/fig/1429674</uri></graphic></fig><fig id="F2" position="float" orientation="portrait"><object-id xmlns:xlink="http://www.w3.org/1999/xlink" content-type="doi" xlink:type="simple">10.3897/zookeys.1254.156152.figure2</object-id><object-id xmlns:xlink="http://www.w3.org/1999/xlink" content-type="arpha" xlink:type="simple">FFB5D8B3-C00D-52AF-A45C-FDAF08FC45A5</object-id><label>Figure 2.</label><caption><p>Bodies of <italic><tp:taxon-name><tp:taxon-name-part taxon-name-part-type="genus" reg="Velia">V.</tp:taxon-name-part> <tp:taxon-name-part taxon-name-part-type="species" reg="lii">lii</tp:taxon-name-part></tp:taxon-name></italic> sp. nov. (a, b, g, h), <italic><tp:taxon-name><tp:taxon-name-part taxon-name-part-type="genus" reg="Velia">V.</tp:taxon-name-part> <tp:taxon-name-part taxon-name-part-type="species" reg="motuoensis">motuoensis</tp:taxon-name-part></tp:taxon-name></italic> sp. nov. (c, d, i, j) and <italic><tp:taxon-name><tp:taxon-name-part taxon-name-part-type="genus" reg="Velia">V.</tp:taxon-name-part> <tp:taxon-name-part taxon-name-part-type="species" reg="yiliangensis">yiliangensis</tp:taxon-name-part></tp:taxon-name></italic> sp. nov. (e, f, k, l). a–f. Apterous female; g–l. Apterous male.</p></caption><graphic xmlns:xlink="http://www.w3.org/1999/xlink" xlink:href="zookeys-1254-313_article-156152__-g002.jpg" position="float" orientation="portrait" xlink:type="simple" id="oo_1429675.jpg"><uri content-type="original_file" xlink:type="simple">https://binary.pensoft.net/fig/1429675</uri></graphic></fig></tp:treatment-sec><tp:treatment-sec sec-type="comparisons" id="SECID0EBIAG"><title>Comparative notes.</title><p><tp:taxon-name><tp:taxon-name-part taxon-name-part-type="genus" reg="Velia">Velia</tp:taxon-name-part> (<tp:taxon-name-part taxon-name-part-type="subgenus" reg="Cesavelia">Cesavelia</tp:taxon-name-part>) <tp:taxon-name-part taxon-name-part-type="species" reg="lii">lii</tp:taxon-name-part></tp:taxon-name> sp. nov. is most similar to <italic><tp:taxon-name><tp:taxon-name-part taxon-name-part-type="genus" reg="Velia">V.</tp:taxon-name-part> <tp:taxon-name-part taxon-name-part-type="species" reg="bui">bui</tp:taxon-name-part></tp:taxon-name></italic> in appearance. It can be distinguished from other species of <italic><tp:taxon-name><tp:taxon-name-part taxon-name-part-type="genus" reg="Velia"/><tp:taxon-name-part taxon-name-part-type="subgenus" reg="Cesavelia">Cesavelia</tp:taxon-name-part></tp:taxon-name></italic> by the following characters: the absence of the accessory sclerite in the male endosoma distinguishes this species from <italic><tp:taxon-name><tp:taxon-name-part taxon-name-part-type="genus" reg="Velia">V.</tp:taxon-name-part> <tp:taxon-name-part taxon-name-part-type="species" reg="tomokunii">tomokunii</tp:taxon-name-part></tp:taxon-name></italic> J. Polhemus &amp; D. Polhemus, 2003, <italic><tp:taxon-name><tp:taxon-name-part taxon-name-part-type="genus" reg="Velia">V.</tp:taxon-name-part> <tp:taxon-name-part taxon-name-part-type="species" reg="championi">championi</tp:taxon-name-part></tp:taxon-name></italic> Tamanini, 1955, and <italic><tp:taxon-name><tp:taxon-name-part taxon-name-part-type="genus" reg="Velia">V.</tp:taxon-name-part> <tp:taxon-name-part taxon-name-part-type="species" reg="mitrai">mitrai</tp:taxon-name-part></tp:taxon-name></italic> Basu, Subramanian &amp; D. Polhemus, 2013 (Fig. <xref ref-type="fig" rid="F4">4p, q</xref>); the shape of the male proctiger (Fig. <xref ref-type="fig" rid="F4">4g</xref>) distinguishes this species from <italic><tp:taxon-name><tp:taxon-name-part taxon-name-part-type="genus" reg="Velia">V.</tp:taxon-name-part> <tp:taxon-name-part taxon-name-part-type="species" reg="bui">bui</tp:taxon-name-part></tp:taxon-name></italic> Jin, Fu &amp; Ye, 2023, <italic><tp:taxon-name><tp:taxon-name-part taxon-name-part-type="genus" reg="Velia">V.</tp:taxon-name-part> <tp:taxon-name-part taxon-name-part-type="species" reg="longiconnexiva">longiconnexiva</tp:taxon-name-part></tp:taxon-name></italic> Tran, Zettel &amp; Buzzetti, 2009, <italic><tp:taxon-name><tp:taxon-name-part taxon-name-part-type="genus" reg="Velia">V.</tp:taxon-name-part> <tp:taxon-name-part taxon-name-part-type="species" reg="anderseni">anderseni</tp:taxon-name-part></tp:taxon-name></italic> Tran, Zettel &amp; Buzzetti, 2009, <italic><tp:taxon-name><tp:taxon-name-part taxon-name-part-type="genus" reg="Velia">V.</tp:taxon-name-part> <tp:taxon-name-part taxon-name-part-type="species" reg="laticaudata">laticaudata</tp:taxon-name-part></tp:taxon-name></italic> Tran, Zettel &amp; Buzzetti, 2009, and <italic><tp:taxon-name><tp:taxon-name-part taxon-name-part-type="genus" reg="Velia">V.</tp:taxon-name-part> <tp:taxon-name-part taxon-name-part-type="species" reg="yunnana">yunnana</tp:taxon-name-part></tp:taxon-name></italic> Tran, Zettel &amp; Buzzetti, 2009; and the bright yellow stripes along almost the entire connexiva except the posterior part of connexivum VII in both sexes (Figs <xref ref-type="fig" rid="F1">1a, b</xref>, <xref ref-type="fig" rid="F2">2a, b, g, h</xref>), and the prominent sub-apical tooth on the ventral side of the male metafemur, which is significantly larger than the sub-basal one (Fig. <xref ref-type="fig" rid="F3">3a</xref>), distinguish this species from <italic><tp:taxon-name><tp:taxon-name-part taxon-name-part-type="genus" reg="Velia">V.</tp:taxon-name-part> <tp:taxon-name-part taxon-name-part-type="species" reg="sinensis">sinensis</tp:taxon-name-part></tp:taxon-name></italic> and <italic><tp:taxon-name><tp:taxon-name-part taxon-name-part-type="genus" reg="Velia">V.</tp:taxon-name-part> <tp:taxon-name-part taxon-name-part-type="species" reg="tonkina">tonkina</tp:taxon-name-part></tp:taxon-name></italic> D. Polhemus &amp; J. Polhemus, 2003. Due to the fact that <italic><tp:taxon-name><tp:taxon-name-part taxon-name-part-type="genus" reg="Velia">V.</tp:taxon-name-part> <tp:taxon-name-part taxon-name-part-type="species" reg="steelei">steelei</tp:taxon-name-part></tp:taxon-name></italic> Tamanini, 1955 is only known from the macropterous female, and only the apterous female and male of <italic><tp:taxon-name><tp:taxon-name-part taxon-name-part-type="genus" reg="Velia">V.</tp:taxon-name-part> <tp:taxon-name-part taxon-name-part-type="species" reg="lii">lii</tp:taxon-name-part></tp:taxon-name></italic> sp. nov. have been collected to date, a comparison between the same forms is impossible (Tamanini 1995a). However, we note that <italic><tp:taxon-name><tp:taxon-name-part taxon-name-part-type="genus" reg="Velia">V.</tp:taxon-name-part> <tp:taxon-name-part taxon-name-part-type="species" reg="steelei">steelei</tp:taxon-name-part></tp:taxon-name></italic> possesses long, erect setae on the extensor sides of the meso- and metatibia, these being longer than the tibial width (<xref ref-type="bibr" rid="B11">Tran et al. 2009</xref>). This characteristic is considered diagnostic (<xref ref-type="bibr" rid="B11">Tran et al. 2009</xref>) and is not found in <italic><tp:taxon-name><tp:taxon-name-part taxon-name-part-type="genus" reg="Velia">V.</tp:taxon-name-part> <tp:taxon-name-part taxon-name-part-type="species" reg="lii">lii</tp:taxon-name-part></tp:taxon-name></italic> sp. nov., thereby allowing for the distinction between these two species. Furthermore, the differences of the dorsal sclerites and lateral sclerites of the male endosoma distinguish <italic><tp:taxon-name><tp:taxon-name-part taxon-name-part-type="genus" reg="Velia">V.</tp:taxon-name-part> <tp:taxon-name-part taxon-name-part-type="species" reg="lii">lii</tp:taxon-name-part></tp:taxon-name></italic> sp. nov. from <tp:taxon-name><tp:taxon-name-part taxon-name-part-type="genus" reg="Velia">Velia</tp:taxon-name-part> (<tp:taxon-name-part taxon-name-part-type="subgenus" reg="Cesavelia">Cesavelia</tp:taxon-name-part>) <tp:taxon-name-part taxon-name-part-type="species" reg="motuoensis">motuoensis</tp:taxon-name-part></tp:taxon-name> sp. nov. (Fig. <xref ref-type="fig" rid="F4">4p, q</xref> vs. Fig. <xref ref-type="fig" rid="F4">4r, s</xref>); and the larger body size and the differences of yellow stripes along the connexiva distinguish it from <tp:taxon-name><tp:taxon-name-part taxon-name-part-type="genus" reg="Velia">Velia</tp:taxon-name-part> (<tp:taxon-name-part taxon-name-part-type="subgenus" reg="Cesavelia">Cesavelia</tp:taxon-name-part>) <tp:taxon-name-part taxon-name-part-type="species" reg="yiliangensis">yiliangensis</tp:taxon-name-part></tp:taxon-name> sp. nov. (Fig. <xref ref-type="fig" rid="F2">2a, b, g, h</xref> vs. Fig. <xref ref-type="fig" rid="F2">2e, f, k, l</xref>).</p><fig id="F3" position="float" orientation="portrait"><object-id xmlns:xlink="http://www.w3.org/1999/xlink" content-type="doi" xlink:type="simple">10.3897/zookeys.1254.156152.figure3</object-id><object-id xmlns:xlink="http://www.w3.org/1999/xlink" content-type="arpha" xlink:type="simple">6B47E900-0C8F-5997-90AD-BAB33C6B67FE</object-id><label>Figure 3.</label><caption><p>Metafemora of males, showing patterns of spines. a. <italic><tp:taxon-name><tp:taxon-name-part taxon-name-part-type="genus" reg="Velia">V.</tp:taxon-name-part> <tp:taxon-name-part taxon-name-part-type="species" reg="lii">lii</tp:taxon-name-part></tp:taxon-name></italic> sp. nov.; b. <italic><tp:taxon-name><tp:taxon-name-part taxon-name-part-type="genus" reg="Velia">V.</tp:taxon-name-part> <tp:taxon-name-part taxon-name-part-type="species" reg="motuoensis">motuoensis</tp:taxon-name-part></tp:taxon-name></italic> sp. nov.; c. <italic><tp:taxon-name><tp:taxon-name-part taxon-name-part-type="genus" reg="Velia">V.</tp:taxon-name-part> <tp:taxon-name-part taxon-name-part-type="species" reg="yiliangensis">yiliangensis</tp:taxon-name-part></tp:taxon-name></italic> sp. nov.</p></caption><graphic xmlns:xlink="http://www.w3.org/1999/xlink" xlink:href="zookeys-1254-313_article-156152__-g003.jpg" position="float" orientation="portrait" xlink:type="simple" id="oo_1429676.jpg"><uri content-type="original_file" xlink:type="simple">https://binary.pensoft.net/fig/1429676</uri></graphic></fig><fig id="F4" position="float" orientation="portrait"><object-id xmlns:xlink="http://www.w3.org/1999/xlink" content-type="doi" xlink:type="simple">10.3897/zookeys.1254.156152.figure4</object-id><object-id xmlns:xlink="http://www.w3.org/1999/xlink" content-type="arpha" xlink:type="simple">8AB3CBEC-1B5B-556A-A575-BA583CAB5C42</object-id><label>Figure 4.</label><caption><p>Abdominal segments VIII of males and genital structures of <italic><tp:taxon-name><tp:taxon-name-part taxon-name-part-type="genus" reg="Velia">Velia</tp:taxon-name-part></tp:taxon-name></italic> spp., a–f. Abdominal segments VIII of males (a, c, e in ventral view b, d, f in lateral view); g, i, k. proctiger of male; h, j, l. Proctiger of female; m–o. Left paramere of males; p–u. Endosomal structure of males (p, r, t in dorsal view q, s, u in lateral view). a–b, g–h, m, p–q. <italic><tp:taxon-name><tp:taxon-name-part taxon-name-part-type="genus" reg="Velia">V.</tp:taxon-name-part> <tp:taxon-name-part taxon-name-part-type="species" reg="lii">lii</tp:taxon-name-part></tp:taxon-name></italic> sp. nov.; c–d, i–j, n, r–s. <italic><tp:taxon-name><tp:taxon-name-part taxon-name-part-type="genus" reg="Velia">V.</tp:taxon-name-part> <tp:taxon-name-part taxon-name-part-type="species" reg="motuoensis">motuoensis</tp:taxon-name-part></tp:taxon-name></italic> sp. nov.; e–f, k–l, o, t–u. <italic><tp:taxon-name><tp:taxon-name-part taxon-name-part-type="genus" reg="Velia">V.</tp:taxon-name-part> <tp:taxon-name-part taxon-name-part-type="species" reg="yiliangensis">yiliangensis</tp:taxon-name-part></tp:taxon-name></italic> sp. nov. (ds = dorsal sclerite, ls = lateral sclerite, svs = secondary ventral sclerite).</p></caption><graphic xmlns:xlink="http://www.w3.org/1999/xlink" xlink:href="zookeys-1254-313_article-156152__-g004.jpg" position="float" orientation="portrait" xlink:type="simple" id="oo_1429677.jpg"><uri content-type="original_file" xlink:type="simple">https://binary.pensoft.net/fig/1429677</uri></graphic></fig></tp:treatment-sec><tp:treatment-sec sec-type="description" id="SECID0E1TAG"><title>Description.</title><p><bold>Apterous male (holotype). <italic>Measurements</italic>.</bold> Body: length 7.73, width 2.00. Head: length 0.91, width: 1.16. Antenna: 5.75(1.98+1.26+1.23+1.28), length of antennal segment I about 1.71 times head width. Pronotum: width about 0.98 times its length (length 1.68, width 1.65). Lengths of leg segments (femur: tibia: tarsus (tarsal segment I + segment II + segment III)): fore leg: 2.47: 2.47: 0.96 (0.13+0.27+0.56); middle leg: 3.40: 3.90: 2.21 (0.10+1.20+0.91), length of mesotarsus II about 1.32 times length of mesotarsus III; hind leg: 3.40: 4.25: 2.07 (0.10+1.13+0.84), maximum width of metafemur: 0.42, length of metatarsus II about 1.35 times length of metatarsus III.</p><p><bold><italic>Color</italic></bold> (Figs <xref ref-type="fig" rid="F1">1b</xref>, <xref ref-type="fig" rid="F2">2g, h</xref>). Body mainly dark brown, with scattered silvery pubescence. Pronotum with a row of black punctures near anterior margin and other punctures scattered on posterior lobe. Median part of anterior pronotal lobe and midline of pronotum dark orange. Sides of abdomen dark brown, with bright orange stripes along almost entire connexiva except posterior part of connexivum VII. Silvery pubescence usually distinctly denser on anterolateral corners of pronotum, lateral corners of metanotum, lateral parts of abdominal mediotergites II, V–VI, sparse on abdominal mediotergites I, III–IV and lateral parts of sternites.</p><p><bold><italic>Structure</italic>.</bold> Body relatively large, covered with dense, short pubescence. <bold><italic>Head</italic></bold> (Figs <xref ref-type="fig" rid="F1">1b</xref>, <xref ref-type="fig" rid="F2">2g, h</xref>): triangular, almost perpendicular to thorax, without deflection; anteclypeus and postclypeus with dense, peg-like setae; antennal sockets prominent, antennal segment I much longer than head width, slightly thicker than antennal segments II–IV. <bold><italic>Thorax</italic></bold> (Figs <xref ref-type="fig" rid="F1">1b</xref>, <xref ref-type="fig" rid="F2">2g, h</xref>): width and length of pronotum approximately equal, posterior margin of pronotum broadly rounded, lateral parts of pronotum distinctly constricted at mid-length, median part slightly raised and lateral parts of anterior pronotal lobe concave; mesonotum completely hidden beneath pronotal lobe, with hind part of metanotum visible in dorsal view; lateral evaporatoriums slender, with a cluster of suberect, thick setae on each side; legs mainly with decumbent or suberect setae, tarsi of fore legs short, tarsi of middle and hind legs long and slender; profemora moderately incrassate, slightly curved and contracted subapically; mesofemora slender; metafemora (Fig. <xref ref-type="fig" rid="F3">3a</xref>) relatively slender, ventrally with two rows of small teeth and two prominent long teeth, the sub-apical tooth significantly larger and more prominent than the sub-basal one, metatibiae ventrally with two rows of small spines. <bold><italic>Abdomen</italic></bold> (Figs <xref ref-type="fig" rid="F1">1b</xref>, <xref ref-type="fig" rid="F2">2g, h</xref>): relatively slender; mediotergite I concave laterally, mediotergites II–VII almost flat; connexiva moderately raised, almost parallel, hardly converging, connexival spines short, sharp, caudally pointed; abdominal segment VIII (Fig. <xref ref-type="fig" rid="F4">4a, b</xref>) relatively stout, ventrally concave in lateral view, posteriorly with short, dense setae, posterodorsal margin of abdominal segment VIII medially emarginated. <bold><italic>Genital segments</italic></bold> (Fig. <xref ref-type="fig" rid="F4">4g, m, p, q</xref>): relatively large and visible in vitro; proctiger (Fig. <xref ref-type="fig" rid="F4">4g</xref>) shield-shaped, posterior margin rounded, with short, sparse setae; paramere (Fig. <xref ref-type="fig" rid="F4">4m</xref>) broad, strongly curved, with thick setae on external side, apices sharp; endosoma (Fig. <xref ref-type="fig" rid="F4">4p, q</xref>) stout, apical ends of lateral sclerites distinctly constricted, dorsal sclerites weakly sclerotized, translucent and curved, secondary ventral sclerite slender, accessory sclerite absent.</p><p><bold>Apterous female. <italic>Measurements</italic>.</bold> Body: length 7.90, width 2.50. Head: length 0.96, width: 1.24. Antenna I–III: (1.87+1.22+1.27), length of antennal segment I about 1.51 times head width. Pronotum: width about 0.94 times length (length 2.00, width 1.88). Lengths of leg segments (femur: tibia: tarsus (tarsal segment I + segment II + segment III)): fore leg: 2.70: 2.53: 0.98 (0.09+0.31+0.58); middle leg: 3.65: 4.00: 2.28 (0.11+1.24+0.93), length of mesotarsus II about 1.33 times length of mesotarsus III; hind leg: 3.65: 4.20: 2.21 (0.16+1.18+ 0.87), length of metatarsus II about 1.36 times length of metatarsus III.</p><p><bold><italic>Color</italic></bold> (Figs <xref ref-type="fig" rid="F1">1a</xref>, <xref ref-type="fig" rid="F2">2a, b</xref>). Similar to apterous male with following exceptions: silvery pubescence weaker on abdominal mediotergites III–VI (Fig. <xref ref-type="fig" rid="F2">2a</xref>).</p><p><bold><italic>Structure</italic>.</bold> Body slightly larger than apterous male. <bold><italic>Head</italic></bold> (Figs <xref ref-type="fig" rid="F1">1a</xref>, <xref ref-type="fig" rid="F2">2a, b</xref>): Similar to apterous male. <bold><italic>Thorax</italic></bold> (Figs <xref ref-type="fig" rid="F1">1a</xref>, <xref ref-type="fig" rid="F2">2a, b</xref>): similar to apterous male with following exceptions: profemora slender; metafemora slender, ventrally with two rows of small spines, metatibiae ventrally without any spines or teeth. <bold><italic>Abdomen</italic></bold> (Figs <xref ref-type="fig" rid="F1">1a</xref>, <xref ref-type="fig" rid="F2">2a, b</xref>): similar to apterous male with following exceptions: relatively stout; connexiva slightly convergent towards abdominal apex, connexival spines long, slender and straight, dorso-caudally directed. <bold><italic>Genital segments</italic></bold>: gonocoxae and gonapophyses semi-membranous, rami strongly sclerotized; proctiger (Fig. <xref ref-type="fig" rid="F4">4h</xref>) broad, diamond-shaped, posteriorly with short, sparse setae.</p></tp:treatment-sec><tp:treatment-sec sec-type="Macropterous female and macropterous male" id="SECID0EAZAG"><title>Macropterous female and macropterous male.</title><p>Unknown.</p></tp:treatment-sec><tp:treatment-sec sec-type="etymology" id="SECID0EFZAG"><title>Etymology.</title><p>The species is named in honor of Dr Zihe Li, who is the only one to successfully collect the specimens from a hazardous mountain stream.</p></tp:treatment-sec><tp:treatment-sec sec-type="habitat" id="SECID0EKZAG"><title>Habitats.</title><p>This species inhabits areas near rocks or the banks of fast-flowing mountain streams (Fig. <xref ref-type="fig" rid="F5">5a</xref>).</p><fig id="F5" position="float" orientation="portrait"><object-id xmlns:xlink="http://www.w3.org/1999/xlink" content-type="doi" xlink:type="simple">10.3897/zookeys.1254.156152.figure5</object-id><object-id xmlns:xlink="http://www.w3.org/1999/xlink" content-type="arpha" xlink:type="simple">E9501823-BB58-5178-BCC3-0537A1ECC6CA</object-id><label>Figure 5.</label><caption><p>Photographs of habitats of <italic><tp:taxon-name><tp:taxon-name-part taxon-name-part-type="genus" reg="Velia">Velia</tp:taxon-name-part></tp:taxon-name></italic> spp., a. Habitat of <italic><tp:taxon-name><tp:taxon-name-part taxon-name-part-type="genus" reg="Velia">V.</tp:taxon-name-part> <tp:taxon-name-part taxon-name-part-type="species" reg="lii">lii</tp:taxon-name-part></tp:taxon-name></italic> sp. nov.; b. Habitat of <italic><tp:taxon-name><tp:taxon-name-part taxon-name-part-type="genus" reg="Velia">V.</tp:taxon-name-part> <tp:taxon-name-part taxon-name-part-type="species" reg="motuoensis">motuoensis</tp:taxon-name-part></tp:taxon-name></italic> sp. nov.</p></caption><graphic xmlns:xlink="http://www.w3.org/1999/xlink" xlink:href="zookeys-1254-313_article-156152__-g005.jpg" position="float" orientation="portrait" xlink:type="simple" id="oo_1429678.jpg"><uri content-type="original_file" xlink:type="simple">https://binary.pensoft.net/fig/1429678</uri></graphic></fig></tp:treatment-sec><tp:treatment-sec sec-type="distribution" id="SECID0E51AG"><title>Distribution.</title><p>China (Xizang) (Fig. <xref ref-type="fig" rid="F6">6</xref>).</p><fig id="F6" position="float" orientation="portrait"><object-id xmlns:xlink="http://www.w3.org/1999/xlink" content-type="doi" xlink:type="simple">10.3897/zookeys.1254.156152.figure6</object-id><object-id xmlns:xlink="http://www.w3.org/1999/xlink" content-type="arpha" xlink:type="simple">493A600C-8B6B-50D9-80F5-0101FC0E4782</object-id><label>Figure 6.</label><caption><p>Geographical distribution of the subgenus <tp:taxon-name><tp:taxon-name-part taxon-name-part-type="genus" reg="Velia">Velia</tp:taxon-name-part> (<tp:taxon-name-part taxon-name-part-type="subgenus" reg="Cesavelia">Cesavelia</tp:taxon-name-part>)</tp:taxon-name> to date.</p></caption><graphic xmlns:xlink="http://www.w3.org/1999/xlink" xlink:href="zookeys-1254-313_article-156152__-g006.jpg" position="float" orientation="portrait" xlink:type="simple" id="oo_1429679.jpg"><uri content-type="original_file" xlink:type="simple">https://binary.pensoft.net/fig/1429679</uri></graphic></fig></tp:treatment-sec><ref-list><ref id="B11"><mixed-citation xmlns:xlink="http://www.w3.org/1999/xlink" xlink:type="simple"><person-group><name name-style="western"><surname>Tran</surname><given-names>AD</given-names></name><name name-style="western"><surname>Zettel</surname><given-names>H</given-names></name><name name-style="western"><surname>Buzzetti</surname><given-names>FM</given-names></name></person-group> (<year>2009</year>) <article-title>Revision of the Oriental subgenus <tp:taxon-name><tp:taxon-name-part taxon-name-part-type="genus">Velia</tp:taxon-name-part> (<tp:taxon-name-part taxon-name-part-type="subgenus">Haldwania</tp:taxon-name-part>)</tp:taxon-name> Tamanini, 1955 (<tp:taxon-name><tp:taxon-name-part taxon-name-part-type="suborder">Heteroptera</tp:taxon-name-part></tp:taxon-name>:<tp:taxon-name><tp:taxon-name-part taxon-name-part-type="family">Veliidae</tp:taxon-name-part></tp:taxon-name>), with descriptions of four new species.</article-title><source>Insect Systematics &amp; Evolution</source><volume>40</volume>(<issue>2</issue>): <fpage>171</fpage>–<lpage>199</lpage>. <ext-link xlink:href="10.1163/187631209X433760" ext-link-type="doi" xlink:type="simple">https://doi.org/10.1163/187631209X433760</ext-link></mixed-citation></ref></ref-list></tp:taxon-treatment>
