# Supplementary material for: ﻿Three new species of Velia (Cesavelia) Koçak & Kemal, 2010 (Hemiptera, Heteroptera, Veliidae) from China
Source: Zookeys. 2025 Oct 3;1254:313–29. doi: 10.3897/zookeys.1254.156152 (PMC12514447; doi:10.3897/zookeys.1254.156152)
Supplement: XML Treatment for Velia (Cesavelia) motuoensis [file zookeys.1254.156152-treatment3.xml]

<!DOCTYPE tp:taxon-treatment
  PUBLIC "-//TaxonX//DTD Taxonomic Treatment Publishing DTD v0 20100105//EN" "tax-treatment-NSO.dtd">
<tp:taxon-treatment xmlns:tp="http://www.plazi.org/taxpub"><tp:treatment-meta><kwd-group><label>Taxon classification</label><kwd>
              <named-content content-type="kingdom">Animalia</named-content>
            </kwd><kwd>
              <named-content content-type="order">Hemiptera</named-content>
            </kwd><kwd>
              <named-content content-type="family">Veliidae</named-content>
            </kwd></kwd-group><mixed-citation publication-type="journal"><person-group><name><surname>Fu</surname><given-names>Siying</given-names></name><name><surname>Jin</surname><given-names>Zezhong</given-names></name><name><surname>Ye</surname><given-names>Zhen</given-names></name></person-group><article-title>﻿Three new species of <italic><tp:taxon-name><tp:taxon-name-part taxon-name-part-type="genus" reg="Velia">Velia</tp:taxon-name-part></tp:taxon-name></italic> (<italic><tp:taxon-name><tp:taxon-name-part taxon-name-part-type="genus" reg="Velia"/><tp:taxon-name-part taxon-name-part-type="subgenus" reg="Cesavelia">Cesavelia</tp:taxon-name-part></tp:taxon-name></italic>) Koçak &amp; Kemal, 2010 (<tp:taxon-name><tp:taxon-name-part taxon-name-part-type="order">Hemiptera</tp:taxon-name-part></tp:taxon-name>, <tp:taxon-name><tp:taxon-name-part taxon-name-part-type="suborder">Heteroptera</tp:taxon-name-part></tp:taxon-name>, <tp:taxon-name><tp:taxon-name-part taxon-name-part-type="family">Veliidae</tp:taxon-name-part></tp:taxon-name>) from China</article-title><source>Zookeys</source><day>03</day><month>10</month><year>2025</year><volume>1254</volume><fpage>313</fpage><lpage>329</lpage><pub-id pub-id-type="doi">10.3897/zookeys.1254.156152</pub-id></mixed-citation></tp:treatment-meta><tp:nomenclature><label>﻿</label><tp:taxon-name><object-id xmlns:xlink="http://www.w3.org/1999/xlink" content-type="arpha" xlink:type="simple">F9C99836-0699-58A7-B9CB-AB04D2CAA3EE</object-id>
            <tp:taxon-name-part taxon-name-part-type="genus" reg="Velia">Velia</tp:taxon-name-part> (<tp:taxon-name-part taxon-name-part-type="subgenus" reg="Cesavelia">Cesavelia</tp:taxon-name-part>) <tp:taxon-name-part taxon-name-part-type="species" reg="motuoensis">motuoensis</tp:taxon-name-part><object-id xmlns:xlink="http://www.w3.org/1999/xlink" content-type="zoobank" xlink:type="simple">https://zoobank.org/7E0F62B1-16AD-459B-8A0C-C5EC0AF50E46</object-id></tp:taxon-name><tp:taxon-status xmlns:xlink="http://www.w3.org/1999/xlink" xlink:type="simple">sp. nov.</tp:taxon-status><xref ref-type="fig" rid="F1">Figs 1c, d</xref><xref ref-type="fig" rid="F2">, 2c, d, i, j</xref><xref ref-type="fig" rid="F3">, 3b</xref><xref ref-type="fig" rid="F4">, 4c, d, i, j, n, r, s</xref></tp:nomenclature><tp:treatment-sec sec-type="material" id="SECID0E24AG"><title>Material examined.</title><p><bold><italic>Holotype</italic></bold>: apterous ♂, China • Xizang Province, Linzhi City, Motuo County, Motuo Village: <named-content xmlns:xlink="http://www.w3.org/1999/xlink" content-type="dwc:verbatimCoordinates" xlink:type="simple"><named-content content-type="geo-json" specific-use="{&#34;type&#34;:&#34;Point&#34;,&#34;coordinates&#34;:[95.356700,29.305100]}" id="NCID0EJ5AG" xlink:type="simple">29.3051°N, 95.3567°E</named-content></named-content>; 1936 m a.s.l.; 2024-VIII-20; Zezhong Jin, Zihe Li leg. (<named-content xmlns:xlink="http://www.w3.org/1999/xlink" content-type="dwc:institutional_code" xlink:title="Institute of Entomology, College of Life Sciences, Nankai University" xlink:href="http://grbio.org/institution/nankai-university" xlink:type="simple">NKUM</named-content>). <bold><italic>Paratypes</italic></bold>: 1 apterous ♂, 3 apterous ♀, same data as holotype (<named-content xmlns:xlink="http://www.w3.org/1999/xlink" content-type="dwc:institutional_code" xlink:title="Institute of Entomology, College of Life Sciences, Nankai University" xlink:href="http://grbio.org/institution/nankai-university" xlink:type="simple">NKUM</named-content>).</p></tp:treatment-sec><tp:treatment-sec sec-type="diagnosis" id="SECID0EZ5AG"><title>Diagnosis.</title><p>Body large (length 6.90–7.10, width 2.00–2.25), mainly brown. Connexiva of apterous female slightly curved, convergent posteriorly in dorsal view, with orange stripes along connexiva in both sexes (Figs <xref ref-type="fig" rid="F1">1c, d</xref>, <xref ref-type="fig" rid="F2">2c, d, i, j</xref>), connexival spines sharp and caudally directed in males, dorso-caudally directed in females (Fig. <xref ref-type="fig" rid="F2">2c, d, i, j</xref>); abdominal segment VIII of male stout and ventrally concave (Fig. <xref ref-type="fig" rid="F4">4c, d</xref>); proctiger of male broad, shield-shaped, posterior margin rounded (Fig. <xref ref-type="fig" rid="F4">4i</xref>); paramere broad, strongly curved, with thick setae on external side, apices sharp (Fig. <xref ref-type="fig" rid="F4">4n</xref>); endosoma of male stout, lateral sclerites large, strongly sclerotized, apical ends of lateral sclerites distinctly constricted, dorsal sclerites distinctly sclerotized, translucent and curved, with membranous parts medially, secondary ventral sclerite stout, accessory sclerite absent (Fig. <xref ref-type="fig" rid="F4">4r, s</xref>); proctiger of female broad, diamond-shaped, lateral dilations distinct (Fig. <xref ref-type="fig" rid="F4">4j</xref>).</p></tp:treatment-sec><tp:treatment-sec sec-type="comparisons" id="SECID0E66AG"><title>Comparative notes.</title><p><tp:taxon-name><tp:taxon-name-part taxon-name-part-type="genus" reg="Velia">Velia</tp:taxon-name-part> (<tp:taxon-name-part taxon-name-part-type="subgenus" reg="Cesavelia">Cesavelia</tp:taxon-name-part>) <tp:taxon-name-part taxon-name-part-type="species" reg="motuoensis">motuoensis</tp:taxon-name-part></tp:taxon-name> sp. nov. is most similar to <italic><tp:taxon-name><tp:taxon-name-part taxon-name-part-type="genus" reg="Velia">V.</tp:taxon-name-part> <tp:taxon-name-part taxon-name-part-type="species" reg="longiconnexiva">longiconnexiva</tp:taxon-name-part></tp:taxon-name></italic> in appearance. It can be distinguished from other species of <italic><tp:taxon-name><tp:taxon-name-part taxon-name-part-type="genus" reg="Velia"/><tp:taxon-name-part taxon-name-part-type="subgenus" reg="Cesavelia">Cesavelia</tp:taxon-name-part></tp:taxon-name></italic> by the following characters: the absence of the accessory sclerite in the male endosoma distinguishes this species from <italic><tp:taxon-name><tp:taxon-name-part taxon-name-part-type="genus" reg="Velia">V.</tp:taxon-name-part> <tp:taxon-name-part taxon-name-part-type="species" reg="tomokunii">tomokunii</tp:taxon-name-part></tp:taxon-name></italic>, <italic><tp:taxon-name><tp:taxon-name-part taxon-name-part-type="genus" reg="Velia">V.</tp:taxon-name-part> <tp:taxon-name-part taxon-name-part-type="species" reg="championi">championi</tp:taxon-name-part></tp:taxon-name></italic>, and <italic><tp:taxon-name><tp:taxon-name-part taxon-name-part-type="genus" reg="Velia">V.</tp:taxon-name-part> <tp:taxon-name-part taxon-name-part-type="species" reg="mitrai">mitrai</tp:taxon-name-part></tp:taxon-name></italic> (Fig. <xref ref-type="fig" rid="F4">4r, s</xref>); the shape of the male proctiger (Fig. <xref ref-type="fig" rid="F4">4i</xref>) distinguishes this species from <italic><tp:taxon-name><tp:taxon-name-part taxon-name-part-type="genus" reg="Velia">V.</tp:taxon-name-part> <tp:taxon-name-part taxon-name-part-type="species" reg="bui">bui</tp:taxon-name-part></tp:taxon-name></italic>, <italic><tp:taxon-name><tp:taxon-name-part taxon-name-part-type="genus" reg="Velia">V.</tp:taxon-name-part> <tp:taxon-name-part taxon-name-part-type="species" reg="longiconnexiva">longiconnexiva</tp:taxon-name-part></tp:taxon-name></italic>, <italic><tp:taxon-name><tp:taxon-name-part taxon-name-part-type="genus" reg="Velia">V.</tp:taxon-name-part> <tp:taxon-name-part taxon-name-part-type="species" reg="anderseni">anderseni</tp:taxon-name-part></tp:taxon-name></italic>, <italic><tp:taxon-name><tp:taxon-name-part taxon-name-part-type="genus" reg="Velia">V.</tp:taxon-name-part> <tp:taxon-name-part taxon-name-part-type="species" reg="laticaudata">laticaudata</tp:taxon-name-part></tp:taxon-name></italic>, and <italic><tp:taxon-name><tp:taxon-name-part taxon-name-part-type="genus" reg="Velia">V.</tp:taxon-name-part> <tp:taxon-name-part taxon-name-part-type="species" reg="yunnana">yunnana</tp:taxon-name-part></tp:taxon-name></italic>; and the characteristics of the endosomal sclerites, especially the large lateral sclerites and dorsal sclerites with membranous parts medially, distinguish this species from <italic><tp:taxon-name><tp:taxon-name-part taxon-name-part-type="genus" reg="Velia">V.</tp:taxon-name-part> <tp:taxon-name-part taxon-name-part-type="species" reg="sinensis">sinensis</tp:taxon-name-part></tp:taxon-name></italic>, <italic><tp:taxon-name><tp:taxon-name-part taxon-name-part-type="genus" reg="Velia">V.</tp:taxon-name-part> <tp:taxon-name-part taxon-name-part-type="species" reg="tonkina">tonkina</tp:taxon-name-part></tp:taxon-name></italic>, <italic><tp:taxon-name><tp:taxon-name-part taxon-name-part-type="genus" reg="Velia">V.</tp:taxon-name-part> <tp:taxon-name-part taxon-name-part-type="species" reg="lii">lii</tp:taxon-name-part></tp:taxon-name></italic> sp. nov. and <italic><tp:taxon-name><tp:taxon-name-part taxon-name-part-type="genus" reg="Velia">V.</tp:taxon-name-part> <tp:taxon-name-part taxon-name-part-type="species" reg="yiliangensis">yiliangensis</tp:taxon-name-part></tp:taxon-name></italic> sp. nov. (Fig. <xref ref-type="fig" rid="F4">4r, s</xref> vs. Fig. <xref ref-type="fig" rid="F4">4p, q, t, u</xref>). The extensor sides of the meso- and metatibia without long, erect setae and the shape of the female proctiger (Fig. <xref ref-type="fig" rid="F4">4j</xref>) distinguish this species from <italic><tp:taxon-name><tp:taxon-name-part taxon-name-part-type="genus" reg="Velia">V.</tp:taxon-name-part> <tp:taxon-name-part taxon-name-part-type="species" reg="steelei">steelei</tp:taxon-name-part></tp:taxon-name></italic>.</p></tp:treatment-sec><tp:treatment-sec sec-type="description" id="SECID0ELGBG"><title>Description.</title><p><bold>Apterous male (holotype). <italic>Measurements</italic>.</bold> Body: length 6.90 (6.90–7.10), width 2.00 (2.00–2.13). Head: length 0.70, width: 1.15. Antenna: 5.43 (1.89+1.27+1.20+1.07), length of antennal segment I about 1.64 times head width. Pronotum: width about 1.12 times its length (length 1.50, width 1.68). Lengths of leg segments (femur: tibia: tarsus (tarsal segment I + segment II segment III)): fore leg: 2.50: 2.27: (0.09+0.24+(segment III missing)); middle leg: 3.30: 3.50: 2.13 (0.13+1.16+ 0.84), length of mesotarsus II about 1.38 times length of mesotarsus III; hind leg: 3.25: 3.55: 1.99 (0.12+1.07+ 0.80), maximum width of metafemur: 0.51, length of metatarsus II about 1.34 times length of metatarsus III.</p><p><bold><italic>Color</italic></bold> (Figs <xref ref-type="fig" rid="F1">1d</xref>, <xref ref-type="fig" rid="F2">2i, j</xref>). Body mainly dark brown, with scattered silvery pubescence. Pronotum with a row of black punctures near anterior margin and other punctures scattered on posterior lobe. Median part of anterior pronotal lobe dark orange. Sides of abdomen dark brown, with bright orange stripes along connexival segments II–VI, the width of stripes exhibits intraspecific variations; in some samples, the stripes almost cover the entire connexiva. Silvery pubescence usually distinctly denser on anterolateral corners of pronotum, lateral corners of metanotum, lateral parts of abdominal mediotergites II, V–VI, sparse on abdominal mediotergite I and lateral parts of sternites.</p><p><bold><italic>Structure</italic>.</bold> Body relatively large, covered with dense, short pubescence. <bold><italic>Head</italic></bold> (Figs <xref ref-type="fig" rid="F1">1d</xref>, <xref ref-type="fig" rid="F2">2i, j</xref>): triangular, almost perpendicular to thorax, without deflection; anteclypeus and postclypeus with dense, peg-like setae; antennal sockets prominent, antennal segment I much longer than head width, slightly thicker than antennal segments II–IV. <bold><italic>Thorax</italic></bold> (Figs <xref ref-type="fig" rid="F1">1d</xref>, <xref ref-type="fig" rid="F2">2i, j</xref>): pronotum slightly wider than length, posterior margin of pronotum broadly rounded, lateral parts of pronotum distinctly constricted at mid-length, middle part slightly raised and lateral parts of anterior pronotal lobe concave; mesonotum completely hidden beneath pronotal lobe and hind part of metanotum visible in dorsal view; lateral evaporatoriums slender, with a cluster of suberect, thick setae on each side; legs mainly with decumbent or suberect setae, tarsi of fore legs short, tarsi of middle and hind legs long and slender; profemora moderately incrassate, slightly curved and contracted subapically; mesofemora slender; metafemora (Fig. <xref ref-type="fig" rid="F3">3b</xref>) relatively slender, ventrally with two rows of small teeth and two prominent long teeth, the sub-apical tooth almost as long as the sub-basal one, metatibiae ventrally with two rows of small spines. <bold><italic>Abdomen</italic></bold> (Figs <xref ref-type="fig" rid="F1">1d</xref>, <xref ref-type="fig" rid="F2">2i, j</xref>): relatively slender; mediotergite I concave laterally, mediotergites II–VII almost flat; connexiva moderately raised, almost parallel, hardly converging, connexival spines short, sharp, caudally pointed; abdominal segment VIII (Fig. <xref ref-type="fig" rid="F4">4c, d</xref>) relatively stout, ventrally concave in lateral view, posteriorly with short, sparse setae, posterodorsal margin of abdominal segment VIII medially emarginate. <bold><italic>Genital segments</italic></bold> (Fig. <xref ref-type="fig" rid="F4">4i, n, r, s</xref>): relatively large and visible in vitro; proctiger (Fig. <xref ref-type="fig" rid="F4">4i</xref>) shield-shaped, hind margin rounded, posterior with short, sparse setae; paramere (Fig. <xref ref-type="fig" rid="F4">4n</xref>) broad, strongly curved, with thick setae on external side, apices sharp; endosoma (Fig. <xref ref-type="fig" rid="F4">4r, s</xref>) stout, lateral sclerites large, strongly sclerotized, apical ends of lateral sclerites distinctly constricted, dorsal sclerites distinctly sclerotized, translucent and curved, medially with membranous parts, secondary ventral sclerite stout, accessory sclerite absent.</p><p><bold>Apterous female. <italic>Measurements</italic>.</bold> Body: length 7.00–7.10, width 2.20–2.25. Head: length 0.82, width: 1.16. Antenna: 4.97 (1.71+1.11+1.07+1.08), length of antennal segment I about 1.47 times head width. Pronotum: width about 1.09 times its length (length 1.68, width 1.83). Lengths of leg segments (femur: tibia: tarsus (tarsal segment I + segment II + segment III)): fore leg: 2.35: 2.05: 0.82 (0.09+0.24+0.49); middle leg: 3.17: 3.40: 2.02 (0.11+1.11+ 0.80), length of mesotarsus II about 1.39 times length of mesotarsus III; hind leg: 3.15: 3.55: 1.94 (0.13+1.04+ 0.77), length of metatarsus II about 1.35 times length of metatarsus III.</p><p><bold><italic>Color</italic></bold> (Figs <xref ref-type="fig" rid="F1">1a</xref>, <xref ref-type="fig" rid="F2">2a, b</xref>). Similar to apterous male with following exceptions: silvery pubescence denser on lateral parts of abdominal mediotergite I and laterotergites I (Fig. <xref ref-type="fig" rid="F2">2c</xref>). The width of stripes on connexiva exhibits intraspecific variations, wider and brighter in one sample.</p><p><bold><italic>Structure</italic>.</bold> Body slightly larger than apterous male. <bold><italic>Head</italic></bold> (Figs <xref ref-type="fig" rid="F1">1c</xref>, <xref ref-type="fig" rid="F2">2c, d</xref>): Similar to apterous male. <bold><italic>Thorax</italic></bold> (Figs <xref ref-type="fig" rid="F1">1c</xref>, <xref ref-type="fig" rid="F2">2c, d</xref>): similar to apterous male with following exceptions: profemora slender; metafemora slender, ventrally with two rows of small spines, metatibiae ventrally with some sparse small spines. <bold><italic>Abdomen</italic></bold> (Figs <xref ref-type="fig" rid="F1">1c</xref>, <xref ref-type="fig" rid="F2">2c, d</xref>): similar to apterous male with following exceptions: relatively stout; connexiva gradually convergent towards abdominal apex, connexival spines long, slender and straight, dorso-caudally directed. <bold><italic>Genital segments</italic></bold>: gonocoxae and gonapophyses semi-membranous, rami strongly sclerotized; proctiger (Fig. <xref ref-type="fig" rid="F4">4j</xref>) broad, diamond-shaped, lateral dilations distinct, posteriorly with short, sparse setae.</p></tp:treatment-sec><tp:treatment-sec sec-type="Macropterous female and macropterous male" id="SECID0ERLBG"><title>Macropterous female and macropterous male.</title><p>Unknown.</p></tp:treatment-sec><tp:treatment-sec sec-type="etymology" id="SECID0EWLBG"><title>Etymology.</title><p>This species is named after its type locality, Motuo Village, Motuo County, China.</p></tp:treatment-sec><tp:treatment-sec sec-type="habitat" id="SECID0E2LBG"><title>Habitats.</title><p>This species is found in the nearshore areas of larger, slow-flowing streams, particularly in corners formed by deadwood or vegetation. (Fig. <xref ref-type="fig" rid="F5">5b</xref>).</p></tp:treatment-sec><tp:treatment-sec sec-type="distribution" id="SECID0EFMBG"><title>Distribution.</title><p>China (Xizang) (Fig. <xref ref-type="fig" rid="F6">6</xref>).</p></tp:treatment-sec><tp:treatment-sec><!--Section generated to contain objects referenced in tp:taxon-treatment.--><fig id="F1" position="float" orientation="portrait"><object-id xmlns:xlink="http://www.w3.org/1999/xlink" content-type="doi" xlink:type="simple">10.3897/zookeys.1254.156152.figure1</object-id><object-id xmlns:xlink="http://www.w3.org/1999/xlink" content-type="arpha" xlink:type="simple">500E02F6-8AF9-5E24-95DE-E051A24CB539</object-id><label>Figure 1.</label><caption><p>Habitus of females and males of <tp:taxon-name><tp:taxon-name-part taxon-name-part-type="genus" reg="Velia">Velia</tp:taxon-name-part> (<tp:taxon-name-part taxon-name-part-type="subgenus" reg="Cesavelia">Cesavelia</tp:taxon-name-part>) <tp:taxon-name-part taxon-name-part-type="species" reg="lii">lii</tp:taxon-name-part></tp:taxon-name> sp. nov. (a, b), <tp:taxon-name><tp:taxon-name-part taxon-name-part-type="genus" reg="Velia">Velia</tp:taxon-name-part> (<tp:taxon-name-part taxon-name-part-type="subgenus" reg="Cesavelia">Cesavelia</tp:taxon-name-part>) <tp:taxon-name-part taxon-name-part-type="species" reg="motuoensis">motuoensis</tp:taxon-name-part></tp:taxon-name> sp. nov. (c, d) and <tp:taxon-name><tp:taxon-name-part taxon-name-part-type="genus" reg="Velia">Velia</tp:taxon-name-part> (<tp:taxon-name-part taxon-name-part-type="subgenus" reg="Cesavelia">Cesavelia</tp:taxon-name-part>) <tp:taxon-name-part taxon-name-part-type="species" reg="yiliangensis">yiliangensis</tp:taxon-name-part></tp:taxon-name> sp. nov. (e, f) in dorsal view. a, c, e apterous female b, d, f apterous male.</p></caption><graphic xmlns:xlink="http://www.w3.org/1999/xlink" xlink:href="zookeys-1254-313_article-156152__-g001.jpg" position="float" orientation="portrait" xlink:type="simple" id="oo_1429674.jpg"><uri content-type="original_file" xlink:type="simple">https://binary.pensoft.net/fig/1429674</uri></graphic></fig><fig id="F2" position="float" orientation="portrait"><object-id xmlns:xlink="http://www.w3.org/1999/xlink" content-type="doi" xlink:type="simple">10.3897/zookeys.1254.156152.figure2</object-id><object-id xmlns:xlink="http://www.w3.org/1999/xlink" content-type="arpha" xlink:type="simple">FFB5D8B3-C00D-52AF-A45C-FDAF08FC45A5</object-id><label>Figure 2.</label><caption><p>Bodies of <italic><tp:taxon-name><tp:taxon-name-part taxon-name-part-type="genus" reg="Velia">V.</tp:taxon-name-part> <tp:taxon-name-part taxon-name-part-type="species" reg="lii">lii</tp:taxon-name-part></tp:taxon-name></italic> sp. nov. (a, b, g, h), <italic><tp:taxon-name><tp:taxon-name-part taxon-name-part-type="genus" reg="Velia">V.</tp:taxon-name-part> <tp:taxon-name-part taxon-name-part-type="species" reg="motuoensis">motuoensis</tp:taxon-name-part></tp:taxon-name></italic> sp. nov. (c, d, i, j) and <italic><tp:taxon-name><tp:taxon-name-part taxon-name-part-type="genus" reg="Velia">V.</tp:taxon-name-part> <tp:taxon-name-part taxon-name-part-type="species" reg="yiliangensis">yiliangensis</tp:taxon-name-part></tp:taxon-name></italic> sp. nov. (e, f, k, l). a–f. Apterous female; g–l. Apterous male.</p></caption><graphic xmlns:xlink="http://www.w3.org/1999/xlink" xlink:href="zookeys-1254-313_article-156152__-g002.jpg" position="float" orientation="portrait" xlink:type="simple" id="oo_1429675.jpg"><uri content-type="original_file" xlink:type="simple">https://binary.pensoft.net/fig/1429675</uri></graphic></fig><fig id="F3" position="float" orientation="portrait"><object-id xmlns:xlink="http://www.w3.org/1999/xlink" content-type="doi" xlink:type="simple">10.3897/zookeys.1254.156152.figure3</object-id><object-id xmlns:xlink="http://www.w3.org/1999/xlink" content-type="arpha" xlink:type="simple">6B47E900-0C8F-5997-90AD-BAB33C6B67FE</object-id><label>Figure 3.</label><caption><p>Metafemora of males, showing patterns of spines. a. <italic><tp:taxon-name><tp:taxon-name-part taxon-name-part-type="genus" reg="Velia">V.</tp:taxon-name-part> <tp:taxon-name-part taxon-name-part-type="species" reg="lii">lii</tp:taxon-name-part></tp:taxon-name></italic> sp. nov.; b. <italic><tp:taxon-name><tp:taxon-name-part taxon-name-part-type="genus" reg="Velia">V.</tp:taxon-name-part> <tp:taxon-name-part taxon-name-part-type="species" reg="motuoensis">motuoensis</tp:taxon-name-part></tp:taxon-name></italic> sp. nov.; c. <italic><tp:taxon-name><tp:taxon-name-part taxon-name-part-type="genus" reg="Velia">V.</tp:taxon-name-part> <tp:taxon-name-part taxon-name-part-type="species" reg="yiliangensis">yiliangensis</tp:taxon-name-part></tp:taxon-name></italic> sp. nov.</p></caption><graphic xmlns:xlink="http://www.w3.org/1999/xlink" xlink:href="zookeys-1254-313_article-156152__-g003.jpg" position="float" orientation="portrait" xlink:type="simple" id="oo_1429676.jpg"><uri content-type="original_file" xlink:type="simple">https://binary.pensoft.net/fig/1429676</uri></graphic></fig><fig id="F4" position="float" orientation="portrait"><object-id xmlns:xlink="http://www.w3.org/1999/xlink" content-type="doi" xlink:type="simple">10.3897/zookeys.1254.156152.figure4</object-id><object-id xmlns:xlink="http://www.w3.org/1999/xlink" content-type="arpha" xlink:type="simple">8AB3CBEC-1B5B-556A-A575-BA583CAB5C42</object-id><label>Figure 4.</label><caption><p>Abdominal segments VIII of males and genital structures of <italic><tp:taxon-name><tp:taxon-name-part taxon-name-part-type="genus" reg="Velia">Velia</tp:taxon-name-part></tp:taxon-name></italic> spp., a–f. Abdominal segments VIII of males (a, c, e in ventral view b, d, f in lateral view); g, i, k. proctiger of male; h, j, l. Proctiger of female; m–o. Left paramere of males; p–u. Endosomal structure of males (p, r, t in dorsal view q, s, u in lateral view). a–b, g–h, m, p–q. <italic><tp:taxon-name><tp:taxon-name-part taxon-name-part-type="genus" reg="Velia">V.</tp:taxon-name-part> <tp:taxon-name-part taxon-name-part-type="species" reg="lii">lii</tp:taxon-name-part></tp:taxon-name></italic> sp. nov.; c–d, i–j, n, r–s. <italic><tp:taxon-name><tp:taxon-name-part taxon-name-part-type="genus" reg="Velia">V.</tp:taxon-name-part> <tp:taxon-name-part taxon-name-part-type="species" reg="motuoensis">motuoensis</tp:taxon-name-part></tp:taxon-name></italic> sp. nov.; e–f, k–l, o, t–u. <italic><tp:taxon-name><tp:taxon-name-part taxon-name-part-type="genus" reg="Velia">V.</tp:taxon-name-part> <tp:taxon-name-part taxon-name-part-type="species" reg="yiliangensis">yiliangensis</tp:taxon-name-part></tp:taxon-name></italic> sp. nov. (ds = dorsal sclerite, ls = lateral sclerite, svs = secondary ventral sclerite).</p></caption><graphic xmlns:xlink="http://www.w3.org/1999/xlink" xlink:href="zookeys-1254-313_article-156152__-g004.jpg" position="float" orientation="portrait" xlink:type="simple" id="oo_1429677.jpg"><uri content-type="original_file" xlink:type="simple">https://binary.pensoft.net/fig/1429677</uri></graphic></fig><fig id="F5" position="float" orientation="portrait"><object-id xmlns:xlink="http://www.w3.org/1999/xlink" content-type="doi" xlink:type="simple">10.3897/zookeys.1254.156152.figure5</object-id><object-id xmlns:xlink="http://www.w3.org/1999/xlink" content-type="arpha" xlink:type="simple">E9501823-BB58-5178-BCC3-0537A1ECC6CA</object-id><label>Figure 5.</label><caption><p>Photographs of habitats of <italic><tp:taxon-name><tp:taxon-name-part taxon-name-part-type="genus" reg="Velia">Velia</tp:taxon-name-part></tp:taxon-name></italic> spp., a. Habitat of <italic><tp:taxon-name><tp:taxon-name-part taxon-name-part-type="genus" reg="Velia">V.</tp:taxon-name-part> <tp:taxon-name-part taxon-name-part-type="species" reg="lii">lii</tp:taxon-name-part></tp:taxon-name></italic> sp. nov.; b. Habitat of <italic><tp:taxon-name><tp:taxon-name-part taxon-name-part-type="genus" reg="Velia">V.</tp:taxon-name-part> <tp:taxon-name-part taxon-name-part-type="species" reg="motuoensis">motuoensis</tp:taxon-name-part></tp:taxon-name></italic> sp. nov.</p></caption><graphic xmlns:xlink="http://www.w3.org/1999/xlink" xlink:href="zookeys-1254-313_article-156152__-g005.jpg" position="float" orientation="portrait" xlink:type="simple" id="oo_1429678.jpg"><uri content-type="original_file" xlink:type="simple">https://binary.pensoft.net/fig/1429678</uri></graphic></fig><fig id="F6" position="float" orientation="portrait"><object-id xmlns:xlink="http://www.w3.org/1999/xlink" content-type="doi" xlink:type="simple">10.3897/zookeys.1254.156152.figure6</object-id><object-id xmlns:xlink="http://www.w3.org/1999/xlink" content-type="arpha" xlink:type="simple">493A600C-8B6B-50D9-80F5-0101FC0E4782</object-id><label>Figure 6.</label><caption><p>Geographical distribution of the subgenus <tp:taxon-name><tp:taxon-name-part taxon-name-part-type="genus" reg="Velia">Velia</tp:taxon-name-part> (<tp:taxon-name-part taxon-name-part-type="subgenus" reg="Cesavelia">Cesavelia</tp:taxon-name-part>)</tp:taxon-name> to date.</p></caption><graphic xmlns:xlink="http://www.w3.org/1999/xlink" xlink:href="zookeys-1254-313_article-156152__-g006.jpg" position="float" orientation="portrait" xlink:type="simple" id="oo_1429679.jpg"><uri content-type="original_file" xlink:type="simple">https://binary.pensoft.net/fig/1429679</uri></graphic></fig></tp:treatment-sec></tp:taxon-treatment>
