# Supplementary material for: ﻿Three new species of Velia (Cesavelia) Koçak & Kemal, 2010 (Hemiptera, Heteroptera, Veliidae) from China
Source: Zookeys. 2025 Oct 3;1254:313–29. doi: 10.3897/zookeys.1254.156152 (PMC12514447; doi:10.3897/zookeys.1254.156152)
Supplement: XML Treatment for Velia (Cesavelia) yiliangensis [file zookeys.1254.156152-treatment4.xml]

<!DOCTYPE tp:taxon-treatment
  PUBLIC "-//TaxonX//DTD Taxonomic Treatment Publishing DTD v0 20100105//EN" "tax-treatment-NSO.dtd">
<tp:taxon-treatment xmlns:tp="http://www.plazi.org/taxpub"><tp:treatment-meta><kwd-group><label>Taxon classification</label><kwd>
              <named-content content-type="kingdom">Animalia</named-content>
            </kwd><kwd>
              <named-content content-type="order">Hemiptera</named-content>
            </kwd><kwd>
              <named-content content-type="family">Veliidae</named-content>
            </kwd></kwd-group><mixed-citation publication-type="journal"><person-group><name><surname>Fu</surname><given-names>Siying</given-names></name><name><surname>Jin</surname><given-names>Zezhong</given-names></name><name><surname>Ye</surname><given-names>Zhen</given-names></name></person-group><article-title>﻿Three new species of <italic><tp:taxon-name><tp:taxon-name-part taxon-name-part-type="genus" reg="Velia">Velia</tp:taxon-name-part></tp:taxon-name></italic> (<italic><tp:taxon-name><tp:taxon-name-part taxon-name-part-type="genus" reg="Velia"/><tp:taxon-name-part taxon-name-part-type="subgenus" reg="Cesavelia">Cesavelia</tp:taxon-name-part></tp:taxon-name></italic>) Koçak &amp; Kemal, 2010 (<tp:taxon-name><tp:taxon-name-part taxon-name-part-type="order">Hemiptera</tp:taxon-name-part></tp:taxon-name>, <tp:taxon-name><tp:taxon-name-part taxon-name-part-type="suborder">Heteroptera</tp:taxon-name-part></tp:taxon-name>, <tp:taxon-name><tp:taxon-name-part taxon-name-part-type="family">Veliidae</tp:taxon-name-part></tp:taxon-name>) from China</article-title><source>Zookeys</source><day>03</day><month>10</month><year>2025</year><volume>1254</volume><fpage>313</fpage><lpage>329</lpage><pub-id pub-id-type="doi">10.3897/zookeys.1254.156152</pub-id></mixed-citation></tp:treatment-meta><tp:nomenclature><label>﻿</label><tp:taxon-name><object-id xmlns:xlink="http://www.w3.org/1999/xlink" content-type="arpha" xlink:type="simple">8E26DFF7-CE6A-5D62-97ED-CA1F2BBE1EDD</object-id>
            <tp:taxon-name-part taxon-name-part-type="genus" reg="Velia">Velia</tp:taxon-name-part> (<tp:taxon-name-part taxon-name-part-type="subgenus" reg="Cesavelia">Cesavelia</tp:taxon-name-part>) <tp:taxon-name-part taxon-name-part-type="species" reg="yiliangensis">yiliangensis</tp:taxon-name-part><object-id xmlns:xlink="http://www.w3.org/1999/xlink" content-type="zoobank" xlink:type="simple">https://zoobank.org/3D74F8D4-7E18-4611-99B7-36A5BE603BAC</object-id></tp:taxon-name><tp:taxon-status xmlns:xlink="http://www.w3.org/1999/xlink" xlink:type="simple">sp. nov.</tp:taxon-status><xref ref-type="fig" rid="F1">Figs 1e, f</xref><xref ref-type="fig" rid="F2">, 2e, f, k, l</xref><xref ref-type="fig" rid="F3">, 3c</xref><xref ref-type="fig" rid="F4">, 4e, f, k, l, o, t, u</xref></tp:nomenclature><tp:treatment-sec sec-type="material" id="SECID0EKOBG"><title>Material examined.</title><p><bold><italic>Holotype</italic></bold>: apterous ♂, China • Yunnan Province, Zhaotong City, Yiliang County, Xiaocaoba Scenic Area: <named-content xmlns:xlink="http://www.w3.org/1999/xlink" content-type="dwc:verbatimCoordinates" xlink:type="simple"><named-content content-type="geo-json" specific-use="{&#34;type&#34;:&#34;Point&#34;,&#34;coordinates&#34;:[104.286900,27.827100]}" id="NCID0EYOBG" xlink:type="simple">27.8271°N, 104.2869°E</named-content></named-content>; 1758 m a.s.l.; 2020-VIII-19; Mu Qiao leg. (<named-content xmlns:xlink="http://www.w3.org/1999/xlink" content-type="dwc:institutional_code" xlink:title="Institute of Entomology, College of Life Sciences, Nankai University" xlink:href="http://grbio.org/institution/nankai-university" xlink:type="simple">NKUM</named-content>). <bold><italic>Paratypes</italic></bold>: 1 apterous ♂, 5 apterous ♀, same data as holotype (<named-content xmlns:xlink="http://www.w3.org/1999/xlink" content-type="dwc:institutional_code" xlink:title="Institute of Entomology, College of Life Sciences, Nankai University" xlink:href="http://grbio.org/institution/nankai-university" xlink:type="simple">NKUM</named-content>).</p></tp:treatment-sec><tp:treatment-sec sec-type="diagnosis" id="SECID0EIPBG"><title>Diagnosis.</title><p>Body medium (length 6.33–6.80, width 1.82–2.27), mainly medium brown. Connexiva of apterous female curved, convergent in dorsal view posteriorly, with large, bright yellow stripes along entire connexiva in both sexes (Figs <xref ref-type="fig" rid="F1">1e, f</xref>, <xref ref-type="fig" rid="F2">2e, f, k, l</xref>), connexival spines short, caudally directed in males, absent in females (Fig. <xref ref-type="fig" rid="F2">2e, f, k, l</xref>); abdominal segment VIII of male stout and ventrally concave (Fig. <xref ref-type="fig" rid="F4">4e, f</xref>); proctiger of male broad, shield-shaped, posterior margin rounded (Fig. <xref ref-type="fig" rid="F4">4k</xref>); paramere relatively slender, strongly curved, with thick setae on external side, apices sharp (Fig. <xref ref-type="fig" rid="F4">4o</xref>); endosoma of male stout, apical ends of lateral sclerites constricted, dorsal sclerites distinctly weakly sclerotized, translucent and curved, secondary ventral sclerite slender, accessory sclerite absent (Fig. <xref ref-type="fig" rid="F4">4t,u</xref>); proctiger of female broad, diamond-shaped (Fig. <xref ref-type="fig" rid="F4">4l</xref>).</p></tp:treatment-sec><tp:treatment-sec sec-type="comparisons" id="SECID0EOQBG"><title>Comparative notes.</title><p><tp:taxon-name><tp:taxon-name-part taxon-name-part-type="genus" reg="Velia">Velia</tp:taxon-name-part> (<tp:taxon-name-part taxon-name-part-type="subgenus" reg="Cesavelia">Cesavelia</tp:taxon-name-part>) <tp:taxon-name-part taxon-name-part-type="species" reg="yiliangensis">yiliangensis</tp:taxon-name-part></tp:taxon-name> sp. nov. is most similar to <italic><tp:taxon-name><tp:taxon-name-part taxon-name-part-type="genus" reg="Velia">V.</tp:taxon-name-part> <tp:taxon-name-part taxon-name-part-type="species" reg="sinensis">sinensis</tp:taxon-name-part></tp:taxon-name></italic> in appearance. It can be distinguished from other species of <italic><tp:taxon-name><tp:taxon-name-part taxon-name-part-type="genus" reg="Velia"/><tp:taxon-name-part taxon-name-part-type="subgenus" reg="Cesavelia">Cesavelia</tp:taxon-name-part></tp:taxon-name></italic> by the following characters: the absence of the accessory sclerite in the male endosoma distinguishes this species from <italic><tp:taxon-name><tp:taxon-name-part taxon-name-part-type="genus" reg="Velia">V.</tp:taxon-name-part> <tp:taxon-name-part taxon-name-part-type="species" reg="tomokunii">tomokunii</tp:taxon-name-part></tp:taxon-name></italic>, <italic><tp:taxon-name><tp:taxon-name-part taxon-name-part-type="genus" reg="Velia">V.</tp:taxon-name-part> <tp:taxon-name-part taxon-name-part-type="species" reg="championi">championi</tp:taxon-name-part></tp:taxon-name></italic>, and <italic><tp:taxon-name><tp:taxon-name-part taxon-name-part-type="genus" reg="Velia">V.</tp:taxon-name-part> <tp:taxon-name-part taxon-name-part-type="species" reg="mitrai">mitrai</tp:taxon-name-part></tp:taxon-name></italic> (Fig. <xref ref-type="fig" rid="F4">4t, u</xref>); the shape of the male proctiger (Fig. <xref ref-type="fig" rid="F4">4k</xref>) distinguishes this species from <italic><tp:taxon-name><tp:taxon-name-part taxon-name-part-type="genus" reg="Velia">V.</tp:taxon-name-part> <tp:taxon-name-part taxon-name-part-type="species" reg="bui">bui</tp:taxon-name-part></tp:taxon-name></italic>, <italic><tp:taxon-name><tp:taxon-name-part taxon-name-part-type="genus" reg="Velia">V.</tp:taxon-name-part> <tp:taxon-name-part taxon-name-part-type="species" reg="longiconnexiva">longiconnexiva</tp:taxon-name-part></tp:taxon-name></italic>, <italic><tp:taxon-name><tp:taxon-name-part taxon-name-part-type="genus" reg="Velia">V.</tp:taxon-name-part> <tp:taxon-name-part taxon-name-part-type="species" reg="anderseni">anderseni</tp:taxon-name-part></tp:taxon-name></italic>, <italic><tp:taxon-name><tp:taxon-name-part taxon-name-part-type="genus" reg="Velia">V.</tp:taxon-name-part> <tp:taxon-name-part taxon-name-part-type="species" reg="laticaudata">laticaudata</tp:taxon-name-part></tp:taxon-name></italic>, and <italic><tp:taxon-name><tp:taxon-name-part taxon-name-part-type="genus" reg="Velia">V.</tp:taxon-name-part> <tp:taxon-name-part taxon-name-part-type="species" reg="yunnana">yunnana</tp:taxon-name-part></tp:taxon-name></italic>; and the entire connexiva with large, bright yellow stripes in both sexes, and two less prominent teeth near the sub-apical prominent tooth on the ventral side of the male metafemur (Figs <xref ref-type="fig" rid="F1">1f</xref>, <xref ref-type="fig" rid="F3">3c</xref>), distinguish this species from <italic><tp:taxon-name><tp:taxon-name-part taxon-name-part-type="genus" reg="Velia">V.</tp:taxon-name-part> <tp:taxon-name-part taxon-name-part-type="species" reg="sinensis">sinensis</tp:taxon-name-part></tp:taxon-name></italic> and <italic><tp:taxon-name><tp:taxon-name-part taxon-name-part-type="genus" reg="Velia">V.</tp:taxon-name-part> <tp:taxon-name-part taxon-name-part-type="species" reg="tonkina">tonkina</tp:taxon-name-part></tp:taxon-name></italic>. The extensor sides of the meso- and metatibia without long, erect setae distinguish this species from <italic><tp:taxon-name><tp:taxon-name-part taxon-name-part-type="genus" reg="Velia">V.</tp:taxon-name-part> <tp:taxon-name-part taxon-name-part-type="species" reg="steelei">steelei</tp:taxon-name-part></tp:taxon-name></italic>. The large, bright yellow stripes along the entire connexiva in both sexes distinguish it from other new species in this study (Fig. <xref ref-type="fig" rid="F2">2e, f, k, l</xref> vs. Fig. <xref ref-type="fig" rid="F2">2a–d</xref>, <xref ref-type="fig" rid="F2">2g–j</xref>).</p></tp:treatment-sec><tp:treatment-sec sec-type="description" id="SECID0EMWBG"><title>Description.</title><p><bold>Apterous male (holotype). <italic>Measurements</italic>.</bold> Body: length 6.47 (6.43–6.47), width 1.82 (1.82–2.02). Head: length 0.58, width: 1.11. Antenna: 4.59 (1.49+1.00+ 1.01+ 1.09), length of antennal segment I about 1.34 times head width. Pronotum: width about 1.14 times its length (length 1.40, width 1.60). Lengths of leg segments (femur: tibia: tarsus (tarsal segment I + segment II + segment III)): fore leg: 2.07: 2.03: 0.74 (0.07+0.20+0.47); middle leg: 2.90: 3.15: 1.85 (0.09+1.00+0.76), length of mesotarsus II about 1.32 times length of mesotarsus III; hind leg: 2.80: 3.30: 1.67 (0.09+ 0.89+ 0.69), maximum width of metafemur: 0.42, length of metatarsus II about 1.29 times length of metatarsus III.</p><p><bold><italic>Color</italic></bold> (Figs <xref ref-type="fig" rid="F1">1f</xref>, <xref ref-type="fig" rid="F2">2k, l</xref>). Body mainly brown, with scattered silvery pubescence. Pronotum with a row of black punctures near anterior margin and other punctures scattered on posterior lobe. Median part of posterior pronotal lobe pale brown. Sides of abdomen dark brown, with large, bright yellow stripes along entire connexiva; median parts of mediotergites with some dark orange marks, in another male brighter. Silvery pubescence usually distinctly denser on anterolateral corners of pronotum, lateral corners of metanotum, lateral parts of abdominal mediotergites II, V–VI, sparse on abdominal mediotergites I, III–IV and sternites.</p><p><bold><italic>Structure</italic>.</bold> Body relatively large, covered with dense, short pubescence. <bold><italic>Head</italic></bold> (Figs <xref ref-type="fig" rid="F1">1f</xref>, <xref ref-type="fig" rid="F2">2k, l</xref>): triangular, almost perpendicular to thorax, without deflection; anteclypeus and postclypeus with dense, peg-like setae; antennal sockets prominent, antennal segment I much longer than head width, slightly thicker than antennal segments II–IV. <bold><italic>Thorax</italic></bold> (Figs <xref ref-type="fig" rid="F1">1f</xref>, <xref ref-type="fig" rid="F2">2k, l</xref>): pronotum slightly wider than length, posterior margin of pronotum broadly rounded, lateral parts of pronotum distinctly constricted at mid-length,, middle part slightly raised and lateral parts of anterior pronotal lobe concave; mesonotum completely hidden beneath pronotal lobe and hind part of metanotum visible in dorsal view; lateral evaporatoriums slender, with a cluster of suberect, thick setae on each side; legs mainly with decumbent or suberect setae, tarsi of fore legs short, tarsi of middle and hind legs long and slender; profemora moderately incrassate, slightly curved and contracted subapically; mesofemora medially slender; metafemora (Figs <xref ref-type="fig" rid="F1">1f</xref>, <xref ref-type="fig" rid="F3">3c</xref>) relatively slender, ventrally with two rows of small teeth and two prominent long teeth, the sub-apical tooth stouter than the sub-basal one, two long less prominent small teeth present near the sub-apical prominent tooth, are long, metatibiae ventrally with two rows of small spines. <bold><italic>Abdomen</italic></bold> (Figs <xref ref-type="fig" rid="F1">1f</xref>, <xref ref-type="fig" rid="F2">2k, l</xref>): relatively slender; mediotergite I concave laterally, mediotergites II–VII almost flat; connexiva moderately raised, almost parallel hardly converging, connexival spines very short, sharp, caudally pointed; abdominal segment VIII (Fig. <xref ref-type="fig" rid="F4">4e, f</xref>) relatively stout, ventrally concave in lateral view, posteriorly with short, dense setae, posterodorsal margin medially emarginate. <bold><italic>Genital segments</italic></bold> (Fig. <xref ref-type="fig" rid="F4">4k, o, t, u</xref>): relatively large and visible in vitro; proctiger (Fig. <xref ref-type="fig" rid="F4">4k</xref>) shield-shaped, posterior margin rounded, posteriorly with short, sparse setae; paramere (Fig. <xref ref-type="fig" rid="F4">4o</xref>) relatively slender, strongly curve, with thick setae on external side, apices sharp; endosoma (Fig. <xref ref-type="fig" rid="F4">4t, u</xref>) stout, apical ends of lateral sclerites slightly constricted, dorsal sclerites weakly sclerotized, translucent and curved, secondary ventral sclerite slender, accessory sclerite absent.</p><p><bold>Apterous female. <italic>Measurements</italic>.</bold> Body: length 6.33–6.80, width 2.13–2.27. Head: length 0.62, width: 1.07. Antenna: 4.26 (1.40+0.93+0.93+1.00), length of antennal segment I about 1.31 times head width. Pronotum: width about 1.34 times its length (length 1.33, width 1.78). Lengths of leg segments (femur: tibia: tarsus (tarsal segment I + segment II + segment III)): fore leg: 2.10: 1.95: 0.72 (0.09+0.16+0.47); middle leg: 2.83: 3.17: 1.73 (0.09+0.91+0.73), length of mesotarsus II about 1.25 times length of mesotarsus III; hind leg: 2.70: 3.30: 1.52 (0.09+0.80+ 0.63), length of metatarsus II about 1.27 times length of metatarsus III.</p><p><bold><italic>Color</italic></bold> (Figs <xref ref-type="fig" rid="F1">1e</xref>, <xref ref-type="fig" rid="F2">2e, f</xref>). Similar to apterous male with following exception: in some females, bright yellow stripes along connexiva much wider than in male (Fig. <xref ref-type="fig" rid="F2">2e</xref>). Mediotergites of some females exhibit brighter yellow coloration. Silvery pubescence denser on lateral parts of mediotergites I and III (Fig. <xref ref-type="fig" rid="F2">2e</xref>).</p><p><bold><italic>Structure</italic>.</bold> Body slightly larger than apterous male. <bold><italic>Head</italic></bold> (Figs <xref ref-type="fig" rid="F1">1e</xref>, <xref ref-type="fig" rid="F2">2e, f</xref>): Similar to apterous male. <bold><italic>Thorax</italic></bold> (Figs <xref ref-type="fig" rid="F1">1e</xref>, <xref ref-type="fig" rid="F2">2e, f</xref>): similar to apterous male with following exceptions: profemora much slender; metafemora more slender, ventrally with two rows of small spines on each side, metatibiae ventrally without any spines or teeth. <bold><italic>Abdomen</italic></bold> (Figs <xref ref-type="fig" rid="F1">1e</xref>, <xref ref-type="fig" rid="F2">2e, f</xref>): similar to apterous male with following exceptions: relatively stout; connexiva curved, gradually convergent towards abdominal apex, connexival spines absent. <bold><italic>Genital segments</italic></bold>: gonocoxae and gonapophyses semi-membranous, rami strongly sclerotized; proctiger (Fig. <xref ref-type="fig" rid="F4">4l</xref>) broad, diamond-shaped, posteriorly with short, sparse setae.</p></tp:treatment-sec><tp:treatment-sec sec-type="Macropterous female and macropterous male" id="SECID0E12BG"><title>Macropterous female and macropterous male.</title><p>Unknown.</p></tp:treatment-sec><tp:treatment-sec sec-type="etymology" id="SECID0E62BG"><title>Etymology.</title><p>This species is named after its type locality, Yiliang County, Yunnan Province, China.</p></tp:treatment-sec><tp:treatment-sec sec-type="distribution" id="SECID0EE3BG"><title>Distribution.</title><p>China (Yunnan) (Fig. <xref ref-type="fig" rid="F6">6</xref>).</p></tp:treatment-sec><tp:treatment-sec><!--Section generated to contain objects referenced in tp:taxon-treatment.--><fig id="F1" position="float" orientation="portrait"><object-id xmlns:xlink="http://www.w3.org/1999/xlink" content-type="doi" xlink:type="simple">10.3897/zookeys.1254.156152.figure1</object-id><object-id xmlns:xlink="http://www.w3.org/1999/xlink" content-type="arpha" xlink:type="simple">500E02F6-8AF9-5E24-95DE-E051A24CB539</object-id><label>Figure 1.</label><caption><p>Habitus of females and males of <tp:taxon-name><tp:taxon-name-part taxon-name-part-type="genus" reg="Velia">Velia</tp:taxon-name-part> (<tp:taxon-name-part taxon-name-part-type="subgenus" reg="Cesavelia">Cesavelia</tp:taxon-name-part>) <tp:taxon-name-part taxon-name-part-type="species" reg="lii">lii</tp:taxon-name-part></tp:taxon-name> sp. nov. (a, b), <tp:taxon-name><tp:taxon-name-part taxon-name-part-type="genus" reg="Velia">Velia</tp:taxon-name-part> (<tp:taxon-name-part taxon-name-part-type="subgenus" reg="Cesavelia">Cesavelia</tp:taxon-name-part>) <tp:taxon-name-part taxon-name-part-type="species" reg="motuoensis">motuoensis</tp:taxon-name-part></tp:taxon-name> sp. nov. (c, d) and <tp:taxon-name><tp:taxon-name-part taxon-name-part-type="genus" reg="Velia">Velia</tp:taxon-name-part> (<tp:taxon-name-part taxon-name-part-type="subgenus" reg="Cesavelia">Cesavelia</tp:taxon-name-part>) <tp:taxon-name-part taxon-name-part-type="species" reg="yiliangensis">yiliangensis</tp:taxon-name-part></tp:taxon-name> sp. nov. (e, f) in dorsal view. a, c, e apterous female b, d, f apterous male.</p></caption><graphic xmlns:xlink="http://www.w3.org/1999/xlink" xlink:href="zookeys-1254-313_article-156152__-g001.jpg" position="float" orientation="portrait" xlink:type="simple" id="oo_1429674.jpg"><uri content-type="original_file" xlink:type="simple">https://binary.pensoft.net/fig/1429674</uri></graphic></fig><fig id="F2" position="float" orientation="portrait"><object-id xmlns:xlink="http://www.w3.org/1999/xlink" content-type="doi" xlink:type="simple">10.3897/zookeys.1254.156152.figure2</object-id><object-id xmlns:xlink="http://www.w3.org/1999/xlink" content-type="arpha" xlink:type="simple">FFB5D8B3-C00D-52AF-A45C-FDAF08FC45A5</object-id><label>Figure 2.</label><caption><p>Bodies of <italic><tp:taxon-name><tp:taxon-name-part taxon-name-part-type="genus" reg="Velia">V.</tp:taxon-name-part> <tp:taxon-name-part taxon-name-part-type="species" reg="lii">lii</tp:taxon-name-part></tp:taxon-name></italic> sp. nov. (a, b, g, h), <italic><tp:taxon-name><tp:taxon-name-part taxon-name-part-type="genus" reg="Velia">V.</tp:taxon-name-part> <tp:taxon-name-part taxon-name-part-type="species" reg="motuoensis">motuoensis</tp:taxon-name-part></tp:taxon-name></italic> sp. nov. (c, d, i, j) and <italic><tp:taxon-name><tp:taxon-name-part taxon-name-part-type="genus" reg="Velia">V.</tp:taxon-name-part> <tp:taxon-name-part taxon-name-part-type="species" reg="yiliangensis">yiliangensis</tp:taxon-name-part></tp:taxon-name></italic> sp. nov. (e, f, k, l). a–f. Apterous female; g–l. Apterous male.</p></caption><graphic xmlns:xlink="http://www.w3.org/1999/xlink" xlink:href="zookeys-1254-313_article-156152__-g002.jpg" position="float" orientation="portrait" xlink:type="simple" id="oo_1429675.jpg"><uri content-type="original_file" xlink:type="simple">https://binary.pensoft.net/fig/1429675</uri></graphic></fig><fig id="F3" position="float" orientation="portrait"><object-id xmlns:xlink="http://www.w3.org/1999/xlink" content-type="doi" xlink:type="simple">10.3897/zookeys.1254.156152.figure3</object-id><object-id xmlns:xlink="http://www.w3.org/1999/xlink" content-type="arpha" xlink:type="simple">6B47E900-0C8F-5997-90AD-BAB33C6B67FE</object-id><label>Figure 3.</label><caption><p>Metafemora of males, showing patterns of spines. a. <italic><tp:taxon-name><tp:taxon-name-part taxon-name-part-type="genus" reg="Velia">V.</tp:taxon-name-part> <tp:taxon-name-part taxon-name-part-type="species" reg="lii">lii</tp:taxon-name-part></tp:taxon-name></italic> sp. nov.; b. <italic><tp:taxon-name><tp:taxon-name-part taxon-name-part-type="genus" reg="Velia">V.</tp:taxon-name-part> <tp:taxon-name-part taxon-name-part-type="species" reg="motuoensis">motuoensis</tp:taxon-name-part></tp:taxon-name></italic> sp. nov.; c. <italic><tp:taxon-name><tp:taxon-name-part taxon-name-part-type="genus" reg="Velia">V.</tp:taxon-name-part> <tp:taxon-name-part taxon-name-part-type="species" reg="yiliangensis">yiliangensis</tp:taxon-name-part></tp:taxon-name></italic> sp. nov.</p></caption><graphic xmlns:xlink="http://www.w3.org/1999/xlink" xlink:href="zookeys-1254-313_article-156152__-g003.jpg" position="float" orientation="portrait" xlink:type="simple" id="oo_1429676.jpg"><uri content-type="original_file" xlink:type="simple">https://binary.pensoft.net/fig/1429676</uri></graphic></fig><fig id="F4" position="float" orientation="portrait"><object-id xmlns:xlink="http://www.w3.org/1999/xlink" content-type="doi" xlink:type="simple">10.3897/zookeys.1254.156152.figure4</object-id><object-id xmlns:xlink="http://www.w3.org/1999/xlink" content-type="arpha" xlink:type="simple">8AB3CBEC-1B5B-556A-A575-BA583CAB5C42</object-id><label>Figure 4.</label><caption><p>Abdominal segments VIII of males and genital structures of <italic><tp:taxon-name><tp:taxon-name-part taxon-name-part-type="genus" reg="Velia">Velia</tp:taxon-name-part></tp:taxon-name></italic> spp., a–f. Abdominal segments VIII of males (a, c, e in ventral view b, d, f in lateral view); g, i, k. proctiger of male; h, j, l. Proctiger of female; m–o. Left paramere of males; p–u. Endosomal structure of males (p, r, t in dorsal view q, s, u in lateral view). a–b, g–h, m, p–q. <italic><tp:taxon-name><tp:taxon-name-part taxon-name-part-type="genus" reg="Velia">V.</tp:taxon-name-part> <tp:taxon-name-part taxon-name-part-type="species" reg="lii">lii</tp:taxon-name-part></tp:taxon-name></italic> sp. nov.; c–d, i–j, n, r–s. <italic><tp:taxon-name><tp:taxon-name-part taxon-name-part-type="genus" reg="Velia">V.</tp:taxon-name-part> <tp:taxon-name-part taxon-name-part-type="species" reg="motuoensis">motuoensis</tp:taxon-name-part></tp:taxon-name></italic> sp. nov.; e–f, k–l, o, t–u. <italic><tp:taxon-name><tp:taxon-name-part taxon-name-part-type="genus" reg="Velia">V.</tp:taxon-name-part> <tp:taxon-name-part taxon-name-part-type="species" reg="yiliangensis">yiliangensis</tp:taxon-name-part></tp:taxon-name></italic> sp. nov. (ds = dorsal sclerite, ls = lateral sclerite, svs = secondary ventral sclerite).</p></caption><graphic xmlns:xlink="http://www.w3.org/1999/xlink" xlink:href="zookeys-1254-313_article-156152__-g004.jpg" position="float" orientation="portrait" xlink:type="simple" id="oo_1429677.jpg"><uri content-type="original_file" xlink:type="simple">https://binary.pensoft.net/fig/1429677</uri></graphic></fig><fig id="F6" position="float" orientation="portrait"><object-id xmlns:xlink="http://www.w3.org/1999/xlink" content-type="doi" xlink:type="simple">10.3897/zookeys.1254.156152.figure6</object-id><object-id xmlns:xlink="http://www.w3.org/1999/xlink" content-type="arpha" xlink:type="simple">493A600C-8B6B-50D9-80F5-0101FC0E4782</object-id><label>Figure 6.</label><caption><p>Geographical distribution of the subgenus <tp:taxon-name><tp:taxon-name-part taxon-name-part-type="genus" reg="Velia">Velia</tp:taxon-name-part> (<tp:taxon-name-part taxon-name-part-type="subgenus" reg="Cesavelia">Cesavelia</tp:taxon-name-part>)</tp:taxon-name> to date.</p></caption><graphic xmlns:xlink="http://www.w3.org/1999/xlink" xlink:href="zookeys-1254-313_article-156152__-g006.jpg" position="float" orientation="portrait" xlink:type="simple" id="oo_1429679.jpg"><uri content-type="original_file" xlink:type="simple">https://binary.pensoft.net/fig/1429679</uri></graphic></fig></tp:treatment-sec></tp:taxon-treatment>
